# Supplementary material for: Gut metabolites predict Clostridioides difficile recurrence
Source: Microbiome. 2022 Jun 9;10:87. doi: 10.1186/s40168-022-01284-1 (PMC9178838; doi:10.1186/s40168-022-01284-1)
Supplement: Supplementary file 2 — Additional file 1. Participant co-morbidities: provides sufficient statistics and statistical testing for co-morbidities experienced by more than 3 participants. [file 40168_2022_1284_MOESM1_ESM.xlsx]

## Sheet: Sheet1
COMORBIDITIES
Irritable bowel syndrome (IBS)	No	19	28	0.07
	Yes	0	6
Arthritis	No	15	31	0.23
	Yes	4	3
Cardiovascular disease (CVD)	No	14	30	0.25
	Yes	5	4
Obesity	No	18	28	0.4
	Yes	1	6
Diverticulitis	No	17	27	0.46
	Yes	2	7
Smoking status	Never	13	18	0.58
	Former	5	15
	Current	1	1
Liver Disease	No	17	32	0.61
	Yes	2	2
Kidney Disease	No	16	31	0.65
	Yes	3	3
Diabetes	None	18	31	0.66
	Pre-diabetes	1	1
	Diabetes	0	2
Anemia	No	17	31	1
	Yes	2	3
Depression and/or anxiety	No	16	29	1
	Yes	3	5
