# Supplementary material for: Gut metabolites predict Clostridioides difficile recurrence
Source: Microbiome. 2022 Jun 9;10:87. doi: 10.1186/s40168-022-01284-1 (PMC9178838; doi:10.1186/s40168-022-01284-1)
Supplement: Supplementary file 3 — Additional file 2. Ecological diversity analyses for 16S rRNA gene amplicon sequencing data, and ordination analyses for metabolomic data: provides the sufficient statistics and statistical testing for alpha and beta diversity analyses for 16S rRNA gene sequencing data, as well as analogous information for the ordination analyses of the metabolomics data. [file 40168_2022_1284_MOESM2_ESM.xlsx]

## Sheet: Explantion
Additional File 2 provides the statistical tests, p-values, and false discovery rates (FDRs) for alpha and beta diversity analysis of the ASVs, as well as analogous information for the dissimilarity analyses of the metabolomics data
	A. Intra-Group Alpha Diversity	Significance testing (Mann-whitney U test) of microbial alpha diversity at week 0 versus week 1 and week 1 versus week 2 within recurrer and non-recurrer outcome groups
	B. Inter-Group Alpha Diversity	Significance testing (Mann-whitney U test) of microbial alpha diversity compares recurrers versus non-recurrers at week 0, week 1, and week 2
	C. Intra-group Beta Diversity	Significance testing (PERMANOVA) of microbial beta diversity between timepoints, within recurrere and non-recurrer outcome groups.
	D. Inter-group Beta Diversity	Significance testing (PERMANOVA) of microbial beta diversity of recurrers versus non recurrers at each timepoint
	E. Intra-group Spearman Dissim	Significance testing (PERMANOVA) of metabolite spearman dissimilarity between timepoints, within recurrere and non-recurrer outcome groups.
	F. Inter-group Spearman Dissim	Significance testing (PERMANOVA) of metabolite spearman dissimilarity of recurrers versus non recurrers at each timepoint

## Sheet: A. Intra-Group Alpha Diversity
	p-value		FDR
	Recurrer	Non-recurrer	Recurrer	Non-recurrer
Week 0 vs Week 1	0.040762	0.000232677	0.0543493	0.000465355
Week 1 vs Week 2	0.254443	2.88625e-06	0.254443	1.1545e-05

## Sheet: B. Inter-Group Alpha Diversity
	P-value	FDR
Week 0 R vs NR	0.221387	0.221387
Week 1 R vs NR	0.19462	0.221387
Week 2 R vs NR	0.000944076	0.00283223

## Sheet: C. Intra-Group Beta Diversity
Data Type, Method	Timepoints compared		Recurrer	Non-recurrer
ASV, Bray-Curtis Dissimilarity	Week 0 vs Week 1	method name	PERMANOVA	PERMANOVA
		test statistic name	pseudo-F	pseudo-F
		sample size	22	51
		number of groups	2	2
		test statistic	2.11126	2.45246
		p-value	0.001	0.001
		FDR	0.00133333	0.00133333
		number of permutations	999	999
ASV, Bray-Curtis Dissimilarity	Week 1 vs Week 2	method name	PERMANOVA	PERMANOVA
		test statistic name	pseudo-F	pseudo-F
		sample size	20	66
		number of groups	2	2
		test statistic	0.725543	2.01555
		p-value	0.84	0.001
		FDR	0.84	0.00133333
		number of permutations	999	999

## Sheet: D. Inter-Group Beta Diversity
Data type, Method		Week 0 R vs NR	Week 1 R vs NR	Week 2 R vs NR
ASVs, Bray-Curtis dissimilarity	method name	PERMANOVA	PERMANOVA	PERMANOVA
	test statistic name	pseudo-F	pseudo-F	pseudo-F
	sample size	26	47	39
	number of groups	2	2	2
	test statistic	1.00148	0.961853	1.17798
	p-value	0.427	0.485	0.156
	FDR	0.485	0.485	0.468
	number of permutations	999	999	999

## Sheet: E. Intra-Group Spearman Dissim
Data Type, Method	Timepoints compared		Recurrer	Non-recurrer
Metabolites, Spearman Dissimilarity	Week 0 vs Week 1	method name	PERMANOVA	PERMANOVA
		test statistic name	pseudo-F	pseudo-F
		sample size	22	52
		number of groups	2	2
		test statistic	5.36956	11.4704
		p-value	0.001	0.001
		FDR	0.00133333	0.00133333
		number of permutations	999	999
Metabolites, Spearman Dissimilarity	Week 1 vs Week 2	method name	PERMANOVA	PERMANOVA
		test statistic name	pseudo-F	pseudo-F
		sample size	20	68
		number of groups	2	2
		test statistic	0.919141	8.44267
		p-value	0.461	0.001
		FDR	0.461	0.00133333
		number of permutations	999	999

## Sheet: F. Inter-Group Spearman Dissim
Data type, Method		Week 0 R vs NR	Week 1 R vs NR	Week 2 R vs NR
Metabolites, Spearman dissimilarity	method name	PERMANOVA	PERMANOVA	PERMANOVA
	test statistic name	pseudo-F	pseudo-F	pseudo-F
	sample size	26	48	40
	number of groups	2	2	2
	test statistic	0.771153	0.814798	3.39838
	p-value	0.637	0.662	0.002
	FDR	0.662	0.662	0.006
	number of permutations	999	999	999
