# Supplementary material for: Gut metabolites predict Clostridioides difficile recurrence
Source: Microbiome. 2022 Jun 9;10:87. doi: 10.1186/s40168-022-01284-1 (PMC9178838; doi:10.1186/s40168-022-01284-1)
Supplement: Supplementary file 4 — Additional file 3. Univariate statistical analyses for 16S rRNA gene amplicon sequencing, short-chain fatty acids, and metabolomic data: provides the results of univariates statistical analyses on ASVs, metabolites, and SCFAs. [file 40168_2022_1284_MOESM3_ESM.xlsx]

## Sheet: Info
The tables in this file provide results of univariate analysis on amplicon sequence variants (ASVs) (sheet A), metabolites (sheet B), and short-chain fatty acids (SCFAs) (sheet C)
Crossed out cells denote no features with FDRs <= 0.1 for that test.
Each table details the following inter-group analysis and intra-group analysis.
	Inter-group analysis includes:
		Comparing recurrers versus non-recurrers at pre-treatment
		Comparing recurrers versus non-recurrers at week 1
		Comparing recurrers versus non-recurrers at week 2
	Intra-group analysis includes:
		Comparing pre-treatement vs week 1 within recurrers
		Comparing pre-treatement vs week 1 within non-recurrers
		Comparing week 1 vs week 2 within recurrers
		Comparing week 1 vs week 2 within non-recurrers
For each analysis, only features with at least borderline significance (FDR < 0.10) are shown. Features with a false discovery rate <0.05 are bolded. Crossed out cells denote that the test was done, but no features had FDRs<0.10 for that test.

## Sheet: A. ASVs
			Labels	FDR	Direction	log2fold	Taxonomy-RDP
Inter-group	Pre-treatment Recurrer vs Non-recurrer	TACGGAGGATGCGAGCGTTATCCGGATTTATTGGGTTTAAAGGGTGCGTAGGCGGTTTATTAAGTTAGTGGTTAAATATTTGAGCTAAACTCAATTGTGCCATTAATACTGGTAAACTGGAGTACAGACGAGGTAGGCGGAATAAGTTAAGTAGCGGTGAAATGCATAGATATAACTTAGAACTCCGATAGCGAAGGCAGCTTACCAGACTGTAACTGACGCTGATGCACGAGAGCGTGGGTAGCGAACAGG	ASV_37	1.3772e-15	Decreased Risk	-23.4284	Bacteria; Bacteroidetes; Bacteroidia; Bacteroidales; Porphyromonadaceae; Odoribacter; splanchnicus
		TACGTAGGGGGCAAGCGTTATCCGGAATTACTGGGTGTAAAGGGTGCGTAGGTGGTATGGCAAGTCAGAAGTGAAAACCCAGGGCTTAACTCTGGGACTGCTTTTGAAACTGTCAGACTGGAGTGCAGGAGAGGTAAGCGGAATTCCTAGTGTAGCGGTGAAATGCGTAGATATTAGGAGGAACATCAGTGGCGAAGGCGGCTTACTGGACTGAAACTGACACTGAGGCACGAAAGCGTGGGGAGCAAACAGG	ASV_73	3.69093e-13	Decreased Risk	-23.2129	Bacteria; Firmicutes; Clostridia; Clostridiales; Lachnospiraceae; Anaerostipes; hadrus
		CACCGGCAGCTCTAGTGGTAGCAGTTTTTATTGGGCCTAAAGCGTCCGTAGCCGGTTTAATAAGTCTCTGGTGAAATCCTGCAGCTTAACTGTGGGAATTGCTGGAGATACTATTAGACTTGAGATCGGGAGAGGTTAGAGGTACTCCCAGGGTAGAGGTGAAATTCTGTAATCCTGGGAGGACCGCCTGTTGCGAAGGCGTCTGACTGGAACGATTCTGACGGTGAGGGACGAAAGCTAGGGGCGCGAACCGG	ASV_7	3.19116e-12	Decreased Risk	-23.9754	Archaea; Euryarchaeota; Methanobacteria; Methanobacteriales; Methanobacteriaceae; Methanobrevibacter; NA
		TACGGAGGATCCGAGCGTTATCCGGATTTATTGGGTTTAAAGGGAGCGTAGGCGGGTTGTTAAGTCAGTTGTGAAAGTTTGCGGCTCAACCGTAAAATTGCAGTTGATACTGGCGACCTTGAGTGCAACAGAGGTAGGCGGAATTCGTGGTGTAGCGGTGAAATGCTTAGATATCACGAAGAACTCCGATTGCGAAGGCAGCTTACTGGATTGTAACTGACGCTGATGCTCGAAAGTGTGGGTATCAAACAGG	ASV_29	7.83812e-12	Decreased Risk	-23.3806	Bacteria; Bacteroidetes; Bacteroidia; Bacteroidales; Bacteroidaceae; Bacteroides; NA
		TACGTAGGTGACAAGCGTTGTCCGGATTTACTGGGTGTAAAGGGCGCGTAGGCGGACTGTCAAGTCAGTCGTGAAATACCGGGGCTTAACCCCGGGGCTGCGATTGAAACTGACAGCCTTGAGTATCGGAGAGGAAAGCGGAATTCCTAGTGTAGCGGTGAAATGCGTAGATATTAGGAGGAACACCAGTGGCGAAGGCGGCTTTCTGGACGACAACTGACGCTGAGGCGCGAAAGTGTGGGGAGCAAACAGG	ASV_132	7.83812e-12	Decreased Risk	-22.8213	Bacteria; Firmicutes; Clostridia; Clostridiales; Ruminococcaceae; NA; NA
		AACGTAGGTCACAAGCGTTGTCCGGAATTACTGGGTGTAAAGGGAGCGCAGGCGGGAAGACAAGTTGGAAGTGAAATCTATGGGCTTAACCCATAAACTGCTTTCAAAACTGTTTTTCTTGAGTAGTGCAGAGGTAGGCGGAATTCCCGGTGTAGCGGTGGAATGCGTAGATATCGGGAGGAACACCAGTGGCGAAGGCGGCCTACTGGGCACCAACTGACGCTGAGGCTCGAAAGTGTGGGTAGCAAACAGG	ASV_5	2.41453e-11	Decreased Risk	-22.8019	Bacteria; Firmicutes; Clostridia; Clostridiales; Ruminococcaceae; Faecalibacterium; prausnitzii
		TACGTATGGAGCAAGCGTTATCCGGATTTACTGGGTGTAAAGGGTGCGTAGGTGGCAGTGCAAGTCAGATGTGAAAGGCCGGGGCTCAACCCCGGAGCTGCATTTGAAACTGCTCGGCTAGAGTACAGGAGAGGCAGGCGGAATTCCTAGTGTAGCGGTGAAATGCGTAGATATTAGGAGGAACACCAGTGGCGAAGGCGGCCTGCTGGACTGTTACTGACACTGAGGCACGAAAGCGTGGGGAGCAAACAGG	ASV_204	2.74246e-11	Decreased Risk	-22.6801	Bacteria; Firmicutes; Clostridia; Clostridiales; Lachnospiraceae; NA; NA
		TACGTAGGGGGCAAGCGTTATCCGGATTTACTGGGTGTAAAGGGAGCGTAGACGGAGCAGCAAGTCTGATGTGAAAGGCAGGGGCTCAACCCCTGGACTGCATTGGAAACTGTTGATCTTGAGTACCGGAGAGGTAAGCGGAATTCCTAGTGTAGCGGTGAAATGCGTAGATATTAGGAGGAACACCAGTGGCGAAGGCGGCTTACTGGACGGTAACTGACGTTGAGGCTCGAAAGCGTGGGGAGCAAACAGG	ASV_81	3.42942e-11	Decreased Risk	-22.5214	Bacteria; Firmicutes; Clostridia; Clostridiales; Lachnospiraceae; Blautia; NA
		TACGTAGGGGGCAAGCGTTATCCGGATTTACTGGGTGTAAAGGGAGCGTAGACGGCATGGCAAGCCAGATGTGAAAACCCAGGGCTCAACCTTGGGATTGCATTTGGAACTGCCAGGCTGGAGTGCAGGAGAGGTAAGCGGAATTCCTAGTGTAGCGGTGAAATGCGTAGATATTAGGAGGAACACCAGTGGCGAAGGCGGCTTACTGGACTGTAACTGACGTTGAGGCTCGAAAGCGTGGGGAGCAAACAGG	ASV_88	5.82048e-11	Decreased Risk	-22.2312	Bacteria; Firmicutes; Clostridia; Clostridiales; Lachnospiraceae; Eisenbergiella; tayi
		TACGTAGGTGGCAAGCGTTGTCCGGAATTATTGGGCGTAAAGCGCGCGCAGGCGGATCAGTCAGTCTGTCTTAAAAGTTCGGGGCTTAACCCCGTGAGGGGATGGAAACTGCTGATCTAGAGTATCGGAGAGGAAAGTGGAATTCCTAGTGTAGCGGTGAAATGCGTAGATATTAGGAAGAACACCAGTGGCGAAGGCGACTTTCTGGACGAAAACTGACGCTGAGGCGCGAAAGCCAGGGGAGCGAACGGG	ASV_154	1.55769e-10	Decreased Risk	-21.7274	Bacteria; Firmicutes; Negativicutes; Selenomonadales; Veillonellaceae; Veillonella; NA
		TACGGAGGGTGCAAGCGTTAATCGGAATTACTGGGCGTAAAGCGCACGCAGGCGGTCTGTCAAGTCGGATGTGAAATCCCCGGGCTCAACCTGGGAACTGCATTCGAAACTGGCAGGCTAGAGTCTTGTAGAGGGGGGTAGAATTCCAGGTGTAGCGGTGAAATGCGTAGAGATCTGGAGGAATACCGGTGGCGAAGGCGGCCCCCTGGACAAAGACTGACGCTCAGGTGCGAAAGCGTGGGGAGCAAACAGG	ASV_45	0.0561716	Decreased Risk	-7.13496	Bacteria; Proteobacteria; Gammaproteobacteria; Enterobacteriales; Enterobacteriaceae; Enterobacter; NA
		TACGGAGGATCCGAGCGTTATCCGGATTTATTGGGTTTAAAGGGAGCGTAGGTGGATTGTTAAGTCAGTTGTGAAAGTTTGCGGCTCAACCGTAAAATTGCAGTTGAAACTGGCAGTCTTGAGTACAGTAGAGGTGGGCGGAATTCGTGGTGTAGCGGTGAAATGCTTAGATATCACGAAGAACTCCGATTGCGAAGGCAGCTCACTAGACTGTTACTGACACTGATGCTCGAAAGTGTGGGTATCAAACAGG	ASV_34	0.0769548	Decreased Risk	-6.3403	Bacteria; Bacteroidetes; Bacteroidia; Bacteroidales; Bacteroidaceae; Bacteroides; ovatus
		TACAGAGGTCTCAAGCGTTGTTCGGAATCACTGGGCGTAAAGCGTGCGTAGGCGGTTTCGTAAGTCGTGTGTGAAAGGCGGGGGCTCAACCCCCGGACTGCACATGATACTGCGAGACTAGAGTAATGGAGGGGGAACCGGAATTCTCGGTGTAGCAGTGAAATGCGTAGATATCGAGAGGAACACTCGTGGCGAAGGCGGGTTCCTGGACATTAACTGACGCTGAGGCACGAAGGCCAGGGGAGCGAAAGGG	ASV_9	0.0857922	Decreased Risk	-6.84059	Bacteria; Verrucomicrobia; Verrucomicrobiae; Verrucomicrobiales; Verrucomicrobiaceae; Akkermansia; NA
		TACGTAGGGGGCAAGCGTTATCCGGATTTACTGGGTGTAAAGGGAGCGTAGACGGCAAGGCAAGTCTGATGTGAAAACCCAGGGCTTAACCCTGGGACTGCATTGGAAACTGTCTGGCTCGAGTGCCGGAGAGGTAAGCGGAATTCCTAGTGTAGCGGTGAAATGCGTAGATATTAGGAAGAACACCAGTGGCGAAGGCGGCTTACTGGACGGTAACTGACGTTGAGGCTCGAAAGCGTGGGGAGCAAACAGG	ASV_83	0.0857922	Decreased Risk	-6.82958	Bacteria; Firmicutes; Clostridia; Clostridiales; Lachnospiraceae; Fusicatenibacter; saccharivorans
		TACGTATGGTGCAAGCGTTATCCGGATTTACTGGGTGTAAAGGGAGCGCAGGCGGAAGGCTAAGTCTGATGTGAAAGCCCGGGGCTCAACCCCGGTACTGCATTGGAAACTGGTCATCTAGAGTGTCGGAGGGGTAAGTGGAATTCCTAGTGTAGCGGTGAAATGCGTAGATATTAGGAGGAACACCAGTGGCGAAGGCGGCTTACTGGACGATAACTGACGCTGAGGCTCGAAAGCGTGGGGAGCAAACAGG	ASV_205	0.0857922	Decreased Risk	-6.69493	Bacteria; Firmicutes; Clostridia; Clostridiales; Lachnospiraceae; Roseburia; inulinivorans
		TACGTATGGTGCAAGCGTTATCCGGATTTACTGGGTGTAAAGGGAGCGTAGACGGTTGTGTAAGTCTGATGTGAAAGCCCGGGGCTCAACCCCGGGACTGCATTGGAAACTATGTAACTAGAGTGTCGGAGAGGTAAGCGGAATTCCTAGTGTAGCGGTGAAATGCGTAGATATTAGGAGGAACACCAGTGGCGAAGGCGGCTTACTGGACGATCACTGACGTTGAGGCTCGAAAGCGTGGGGAGCAAACAGG	ASV_214	0.0857922	Decreased Risk	-6.78697	Bacteria; Firmicutes; Clostridia; Clostridiales; Lachnospiraceae; Clostridium_XlVa; NA
		AACGTAGGGTGCAAGCGTTGTCCGGAATTACTGGGTGTAAAGGGAGCGCAGGCGGACCGGCAAGTTGGAAGTGAAAACTATGGGCTCAACCCATAAATTGCTTTCAAAACTGCTGGCCTTGAGTAGTGCAGAGGTAGGTGGAATTCCCGGTGTAGCGGTGGAATGCGTAGATATCGGGAGGAACACCAGTGGCGAAGGCGACCTACTGGGCACCAACTGACGCTGAGGCTCGAAAGCATGGGTAGCAAACAGG	ASV_0	0.0861241	Decreased Risk	-7.51827	Bacteria; Firmicutes; Clostridia; Clostridiales; Ruminococcaceae; Gemmiger; formicilis
		TACAGAGGTCTCAAGCGTTGTTCGGAATCACTGGGCGTAAAGCGTGCGTAGGCTGTTTCGTAAGTCGTGTGTGAAAGGCGCGGGCTCAACCCGCGGACGGCACATGATACTGCGAGACTAGAGTAATGGAGGGGGAACCGGAATTCTCGGTGTAGCAGTGAAATGCGTAGATATCGAGAGGAACACTCGTGGCGAAGGCGGGTTCCTGGACATTAACTGACGCTGAGGCACGAAGGCCAGGGGAGCGAAAGGG	ASV_10	0.0861241	Decreased Risk	-6.1278	Bacteria; Verrucomicrobia; Verrucomicrobiae; Verrucomicrobiales; Verrucomicrobiaceae; Akkermansia; muciniphila
		TACGGAGGGTGCAAGCGTTAATCGGAATCACTGGGCGTAAAGCGCACGTAGGCGGCTTGGTAAGTCAGGGGTGAAATCCCACAGCCCAACTGTGGAACTGCCTTTGATACTGCCAGGCTTGAGTACCGGAGAGGGTGGCGGAATTCCAGGTGTAGGAGTGAAATCCGTAGATATCTGGAGGAACACCGGTGGCGAAGGCGGCCACCTGGACGGTAACTGACGCTGAGGTGCGAAAGCGTGGGTAGCAAACAGG	ASV_41	0.0861241	Decreased Risk	-5.14251	Bacteria; Proteobacteria; Deltaproteobacteria; Desulfovibrionales; Desulfovibrionaceae; Bilophila; wadsworthia
		AACGTAGGTCACAAGCGTTGTCCGGAATTACTGGGTGTAAAGGGAGCGCAGGCGGGAAGACAAGTTGGAAGTGAAATCTATGGGCTCAACCCATAAACTGCTTTCAAAACTGTTTTTCTTGAGTAGTGCAGAGGTAGGCGGAATTCCCGGTGTAGCGGTGGAATGCGTAGATATCGGGAGGAACACCAGTGGCGAAGGCGGCCTACTGGGCACCAACTGACGCTGAGGCTCGAAAGTGTGGGTAGCAAACAGG	ASV_4	0.0984429	Decreased Risk	-5.15015	Bacteria; Firmicutes; Clostridia; Clostridiales; Ruminococcaceae; Faecalibacterium; prausnitzii
	Week 1 Recurrer vs Non-recurrer	TACGTAGGTGGCAAGCGTTGTCCGGAATTATTGGGCGTAAAGCGCGCGCAGGCGGATCAGTCAGTCTGTCTTAAAAGTTCGGGGCTTAACCCCGTGAGGGGATGGAAACTGCTGATCTAGAGTATCGGAGAGGAAAGTGGAATTCCTAGTGTAGCGGTGAAATGCGTAGATATTAGGAAGAACACCAGTGGCGAAGGCGACTTTCTGGACGAAAACTGACGCTGAGGCGCGAAAGCCAGGGGAGCGAACGGG	ASV_154	9.35411e-15	Decreased Risk	-27.1575	Bacteria; Firmicutes; Negativicutes; Selenomonadales; Veillonellaceae; Veillonella; NA
		TACGTAGGGGGCAAGCGTTATCCGGAATTACTGGGTGTAAAGGGTGCGTAGGTGGCATGGTAAGTCAGAAGTGAAAGCCCGGGGCTTAACCCCGGGACTGCTTTTGAAACTGTCATGCTGGAGTGCAGGAGAGGTAAGCGGAATTCCTAGTGTAGCGGTGAAATGCGTAGATATTAGGAGGAACACCAGTGGCGAAGGCGGCTTACTGGACTGTCACTGACACTGATGCACGAAAGCGTGGGGAGCAAACAGG	ASV_72	2.5043e-13	Decreased Risk	-23.4189	Bacteria; Firmicutes; Clostridia; Clostridiales; Lachnospiraceae; Anaerostipes; caccae
		TACGTAGGGAGCAAGCGTTGTCCGGATTTACTGGGTGTAAAGGGTGCGTAGGCGGCTTTGCAAGTCAGATGTGAAATCTATGGGCTCAACCCATAAACTGCATTTGAAACTGTAGAGCTTGAGTGAAGTAGAGGCAGGCGGAATTCCCCGTGTAGCGGTGAAATGCGTAGAGATGGGGAGGAACACCAGTGGCGAAGGCGGCCTGCTGGGCTTTAACTGACGCTGAGGCACGAAAGCGTGGGTAGCAAACAGG	ASV_60	2.06515e-12	Decreased Risk	-24.5741	Bacteria; Firmicutes; Clostridia; Clostridiales; Ruminococcaceae; Ruminococcus; bromii
		TACGGAGGATCCGAGCGTTATCCGGATTTATTGGGTTTAAAGGGAGCGTAGGTGGATTGTTAAGTCAGTTGTGAAAGTTTGCGGCTCAACCGTAAAATTGCAGTTGAAACTGGCAGTCTTGAGTACAGTAGAGGTGGGCGGAATTCGTGGTGTAGCGGTGAAATGCTTAGATATCACGAAGAACTCCGATTGCGAAGGCAGCTCACTAGACTGTCACTGACACTGATGCTCGAAAGTGTGGGTATCAAACAGG	ASV_33	3.28564e-12	Decreased Risk	-24.1676	Bacteria; Bacteroidetes; Bacteroidia; Bacteroidales; Bacteroidaceae; Bacteroides; ovatus
		TACGTATGGTGCAAGCGTTATCCGGATTTACTGGGTGTAAAGGGAGCGCAGGCGGAAGGCTAAGTCTGATGTGAAAGCCCGGGGCTCAACCCCGGTACTGCATTGGAAACTGGTCATCTAGAGTGTCGGAGGGGTAAGTGGAATTCCTAGTGTAGCGGTGAAATGCGTAGATATTAGGAGGAACACCAGTGGCGAAGGCGGCTTACTGGACGATAACTGACGCTGAGGCTCGAAAGCGTGGGGAGCAAACAGG	ASV_205	5.60884e-12	Increased Risk	23.9026	Bacteria; Firmicutes; Clostridia; Clostridiales; Lachnospiraceae; Roseburia; inulinivorans
		TACGGAGGGTGCAAGCGTTAATCGGAATTACTGGGCGTAAAGCGCACGCAGGCGGTTGATTAAGTCAGATGTGAAATCCCCGAGCTTAACTTGGGAACTGCATTTGAAACTGGTCAGCTAGAGTCTTGTAGAGGGGGGTAGAATTCCAGGTGTAGCGGTGAAATGCGTAGAGATCTGGAGGAATACCGGTGGCGAAGGCGGCCCCCTGGACAAAGACTGACGCTCAGGTGCGAAAGCGTGGGGAGCAAACAGG	ASV_50	9.66588e-12	Decreased Risk	-23.5185	Bacteria; Proteobacteria; Gammaproteobacteria; Enterobacteriales; Enterobacteriaceae; NA; NA
		TACGTAGGGTGCAAGCGTTGTCCGGAATTATTGGGCGTAAAGAGCTCGTAGGCGGTTTGTCGCGTCTGGTGTGAAAGTCCATCGCTTAACGGTGGATTGGCGCTGGGTACGGGCAGGCTAGAGTGTAGTAGGGGAGACTGGAATTCTCGGTGTAACGGTGGAATGTGTAGATATCGGGAAGAACACCAATGGCGAAGGCAGGTCTCTGGGCTATTACTGACGCTGAGGAGCGAAAGCGTGGGGAGCGAACAGG	ASV_121	9.66588e-12	Decreased Risk	-23.5062	Bacteria; Actinobacteria; Actinobacteria; Bifidobacteriales; Bifidobacteriaceae; Alloscardovia; omnicolens
		TACGTAGGGGGCAAGCGTTATCCGGATTTACTGGGTGTAAAGGGAGCGTAGACGGACTGGCAAGTCTGATGTGAAAACCCGGGGCTCAACCCCGGGACTGCATTGGAAACTGTCAGTCTAGAGTGTCGGAGGGGTAAGTGGAATTCCTAGTGTAGCGGTGAAATGCGTAGATATTAGGAGGAACACCAGTGGCGAAGGCGGCTTACTGGACGATAACTGACGTTGAGGCTCGAAAGCGTGGGGAGCAAACAGG	ASV_2206	7.20206e-11	Decreased Risk	-22.5799	Bacteria; Firmicutes; Clostridia; Clostridiales; Lachnospiraceae; NA; NA
		TACGGAGGATCCGAGCGTTATCCGGATTTATTGGGTTTAAAGGGAGCGTAGGTGGATTGTTAAGTCAGTTGTGAAAGTTTGCGGCTCAACCGTAAAATTGCAGTTGAAACTGGCAGTCTTGAGTACAGTAGAGGTGGGCGGAATTCGTGGTGTAGCGGTGAAATGCTTAGATATCACGAAGAACTCCGATTGCGAAGGCAGCTCACTAGACTGCAACTGACACTGATGCTCGAAAGTGTGGGTATCAAACAGG	ASV_32	1.05269e-10	Decreased Risk	-22.324	Bacteria; Bacteroidetes; Bacteroidia; Bacteroidales; Bacteroidaceae; Bacteroides; NA
		TACGTAGGGGGCAAGCGTTATCCGGATTTACTGGGTGTAAAGGGAGCGTAGACGGCGACGCAAGTCTGGAGTGAAAGCCCGGGGCCCAACCCCGGGACTGCTTTGGAAACTGTGCTGCTGGAGTGCAGGAGAGGTAAGTGGAATTCCTAGTGTAGCGGTGAAATGCGTAGATATTAGGAGGAACACCAGTGGCGAAGGCGGCTTACTGGACTGTAACTGACGTTGAGGCTCGAAAGCGTGGGGAGCAAACAGG	ASV_97	1.38169e-10	Decreased Risk	-22.1133	Bacteria; Firmicutes; Clostridia; Clostridiales; Lachnospiraceae; Clostridium_XlVa; NA
		TACGTAGGTGGCGAGCGTTGTCCGGAATTATTGGGCGTAAAGAGCATGTAGGCGGCTTAATAAGTCGAGCGTGAAAATGCGGGGCTCAACCCCGTATGGCGCTGGAAACTGTTAGGCTTGAGTGCAGGAGAGGAAAGGGGAATTCCCAGTGTAGCGGTGAAATGCGTAGATATTGGGAGGAACACCAGTGGCGAAGGCGCCTTTCTGGACTGTGTCTGACGCTGAGATGCGAAAGCCAGGGTAGCGAACGGG	ASV_194	1.61607e-05	Decreased Risk	-9.41522	Bacteria; Firmicutes; Negativicutes; Selenomonadales; Acidaminococcaceae; Phascolarctobacterium; faecium
		TACGTAGGTGGCAAGCGTTATCCGGAATTATTGGGCGTAAAGAGGGAGCAGGCGGCAGCAAGGGTCTGTGGTGAAAGCCTGAAGCTTAACTTCAGTAAGCCATAGAAACCAGGCAGCTAGAGTGCAGGAGAGGATCGTGGAATTCCATGTGTAGCGGTGAAATGCGTAGATATATGGAGGAACACCAGTGGCGAAGGCGACGATCTGGCCTGCAACTGACGCTCAGTCCCGAAAGCGTGGGGAGCAAATAGG	ASV_135	0.000490201	Decreased Risk	-8.72452	Bacteria; Firmicutes; Erysipelotrichia; Erysipelotrichales; Erysipelotrichaceae; Clostridium_XVIII; ramosum
		TACGTAGGGGGCAAGCGTTATCCGGATTTACTGGGTGTAAAGGGAGCGTAGACGGAAGAGCAAGTCTGATGTGAAAGGCTGGGGCTTAACCCCAGGACTGCATTGGAAACTGTTTTTCTAGAGTGCCGGAGAGGTAAGCGGAATTCCTAGTGTAGCGGTGAAATGCGTAGATATTAGGAGGAACACCAGTGGCGAAGGCGGCTTACTGGACGGTAACTGACGTTGAGGCTCGAAAGCGTGGGGAGCAAACAGG	ASV_76	0.000784875	Decreased Risk	-9.7848	Bacteria; Firmicutes; Clostridia; Clostridiales; Lachnospiraceae; Blautia; NA
		AACGTAGGGTGCAAGCGTTGTCCGGAATTACTGGGTGTAAAGGGAGCGCAGGCGGATTGGCAAGTTGGGAGTGAAATCTATGGGCTCAACCCATAAATTGCTTTCAAAACTGTCAGTCTTGAGTGGTGTAGAGGTAGGCGGAATTCCCGGTGTAGCGGTGGAATGCGTAGATATCGGGAGGAACACCAGTGGCGAAGGCGGCCTACTGGGCACTAACTGACGCTGAGGCTCGAAAGCATGGGTAGCAAACAGG	ASV_1	0.00649934	Decreased Risk	-10.2379	Bacteria; Firmicutes; Clostridia; Clostridiales; Ruminococcaceae; Subdoligranulum; NA
		TACGGAGGATCCGAGCGTTATCCGGATTTATTGGGTTTAAAGGGAGCGTAGGCGGACGCTTAAGTCAGTTGTGAAAGTTTGCGGCTCAACCGTAAAATTGCAGTTGATACTGGGTGTCTTGAGTACAGTAGAGGCAGGCGGAATTCGTGGTGTAGCGGTGAAATGCTTAGATATCACGAAGAACTCCGATTGCGAAGGCAGCTTGCTGGACTGTAACTGACGCTGATGCTCGAAAGTGTGGGTATCAAACAGG	ASV_26	0.00649934	Increased Risk	9.94741	Bacteria; Bacteroidetes; Bacteroidia; Bacteroidales; Bacteroidaceae; Bacteroides; uniformis
		TACGTAGGGTGCAAGCGTTATCCGGAATTATTGGGCGTAAAGGGCTCGTAGGCGGTTCGTCGCGTCCGGTGTGAAAGTCCATCGCTTAACGGTGGATCCGCGCCGGGTACGGGCGGGCTTGAGTGCGGTAGGGGAGACTGGAATTCCCGGTGTAACGGTGGAATGTGTAGATATCGGGAAGAACACCAATGGCGAAGGCAGGTCTCTGGGCCGTTACTGACGCTGAGGAGCGAAAGCGTGGGGAGCGAACAGG	ASV_120	0.00649934	Decreased Risk	-7.37556	Bacteria; Actinobacteria; Actinobacteria; Bifidobacteriales; Bifidobacteriaceae; Bifidobacterium; NA
		TACGTAGGTGGCAAGCGTTGTCCGGATTTATTGGGCGTAAAGCGCGCGCAGGCGGTCCTTTAAGTCTGATGTGAAATCTTGCGGCTCAACCGCAAGCGGTCATTGGAAACTGGGGGACTTGAGTGCAGAAGAGGAAAGCGGAATTCCACGTGTAGCGGTGAAATGCGTAGAGATGTGGAGGAACACCAGTGGCGAAGGCGGCTTTCTGGTCTGTAACTGACGCTGAGGCGCGAAAGCGTGGGGAGCAAACAGG	ASV_182	0.0112106	Increased Risk	10.3597	Bacteria; Firmicutes; Bacilli; Bacillales; NA; NA; NA
		TACGTAGGTGGCAAGCGTTGTCCGGATTTATTGGGCGTAAAGCGAGCGCAGGCGGTTTCTTAAGTCTGATGTGAAAGCCCCCGGCTCAACCGGGGAGGGTCATTGGAAACTGGGAGACTTGAGTGCAGAAGAGGAGAGTGGAATTCCATGTGTAGCGGTGAAATGCGTAGATATATGGAGGAACACCAGTGGCGAAGGCGGCTCTCTGGTCTGTAACTGACGCTGAGGCTCGAAAGCGTGGGGAGCGAACAGG	ASV_178	0.0174221	Decreased Risk	-8.27165	Bacteria; Firmicutes; Bacilli; Lactobacillales; Enterococcaceae; Enterococcus; NA
		TACGTAGGGGGCAAGCGTTATCCGGATTTACTGGGTGTAAAGGGAGCGTAGACGGCATGGCAAGCCAGATGTGAAAGCCCGGGGCTCAACCCCGGGACTGCATTTGGAACTGTCAGGCTAGAGTGTCGGAGAGGAAAGCGGAATTCCTAGTGTAGCGGTGAAATGCGTAGATATTAGGAGGAACACCAGTGGCGAAGGCGGCTTTCTGGACGATGACTGACGTTGAGGCTCGAAAGCGTGGGGAGCAAACAGG	ASV_89	0.059039	Decreased Risk	-6.55284	Bacteria; Firmicutes; Clostridia; Clostridiales; Lachnospiraceae; NA; NA
		TACGTAGGTCCCGAGCGTTATCCGGATTTATTGGGCGTAAAGCGAGCGCAGGCGGTTAGATAAGTCTGAAGTTAAAGGCTGTGGCTTAACCATAGTACGCTTTGGAAACTGTTTAACTTGAGTGCAAGAGGGGAGAGTGGAATTCCATGTGTAGCGGTGAAATGCGTAGATATATGGAGGAACACCGGTGGCGAAAGCGGCTCTCTGGCTTGTAACTGACGCTGAGGCTCGAAAGCGTGGGGAGCAAACAGG	ASV_125	0.059039	Decreased Risk	-8.60531	Bacteria; Firmicutes; Bacilli; Lactobacillales; Streptococcaceae; Streptococcus; NA
	Week 2 Recurrer vs Non-recurrer	AACGTAGGGTGCAAGCGTTGTCCGGAATTACTGGGTGTAAAGGGAGCGCAGGCGGATTGGCAAGTTGGGAGTGAAATCTATGGGCTCAACCCATAAATTGCTTTCAAAACTGTCAGTCTTGAGTGGTGTAGAGGTAGGCGGAATTCCCGGTGTAGCGGTGGAATGCGTAGATATCGGGAGGAACACCAGTGGCGAAGGCGGCCTACTGGGCACTAACTGACGCTGAGGCTCGAAAGCATGGGTAGCAAACAGG	ASV_1	4.41324e-23	Decreased Risk	-27.2302	Bacteria; Firmicutes; Clostridia; Clostridiales; Ruminococcaceae; Subdoligranulum; NA
		TACGTAGGGTGCAAGCGTTATCCGGAATTATTGGGCGTAAAGGGCTCGTAGGCGGTTCGTCGCGTCCGGTGTGAAAGTCCATCGCTTAACGGTGGATCCGCGCCGGGTACGGGCGGGCTTGAGTGCGGTAGGGGAGACTGGAATTCCCGGTGTAACGGTGGAATGTGTAGATATCGGGAAGAACACCAATGGCGAAGGCAGGTCTCTGGGCCGTTACTGACGCTGAGGAGCGAAAGCGTGGGGAGCGAACAGG	ASV_120	2.13382e-22	Decreased Risk	-26.6436	Bacteria; Actinobacteria; Actinobacteria; Bifidobacteriales; Bifidobacteriaceae; Bifidobacterium; NA
		TACGTAGGGGGCAAGCGTTATCCGGAATTACTGGGTGTAAAGGGTGCGTAGGTGGCATGGTAAGTCAGAAGTGAAAGCCCGGGGCTTAACCCCGGGACTGCTTTTGAAACTGTCATGCTGGAGTGCAGGAGAGGTAAGCGGAATTCCTAGTGTAGCGGTGAAATGCGTAGATATTAGGAGGAACACCAGTGGCGAAGGCGGCTTACTGGACTGTCACTGACACTGATGCACGAAAGCGTGGGGAGCAAACAGG	ASV_72	4.23068e-22	Decreased Risk	-24.0236	Bacteria; Firmicutes; Clostridia; Clostridiales; Lachnospiraceae; Anaerostipes; caccae
		TACAGAGGTCTCAAGCGTTGTTCGGAATCACTGGGCGTAAAGCGTGCGTAGGCGGTTTCGTAAGTCGTGTGTGAAAGGCGGGGGCTCAACCCCCGGACTGCACATGATACTGCGAGACTAGAGTAATGGAGGGGGAACCGGAATTCTCGGTGTAGCAGTGAAATGCGTAGATATCGAGAGGAACACTCGTGGCGAAGGCGGGTTCCTGGACATTAACTGACGCTGAGGCACGAAGGCCAGGGGAGCGAAAGGG	ASV_9	2.28904e-19	Decreased Risk	-24.9943	Bacteria; Verrucomicrobia; Verrucomicrobiae; Verrucomicrobiales; Verrucomicrobiaceae; Akkermansia; muciniphila
		TACGGAGGATCCGAGCGTTATCCGGATTTATTGGGTTTAAAGGGAGCGTAGGCGGGTTGTTAAGTCAGTTGTGAAAGTTTGCGGCTCAACCGTAAAATTGCAGTTGATACTGGCGACCTTGAGTGCAACAGAGGTAGGCGGAATTCGTGGTGTAGCGGTGAAATGCTTAGATATCACGAAGAACTCCGATTGCGAAGGCAGCTTACTGGATTGTAACTGACGCTGATGCTCGAAAGTGTGGGTATCAAACAGG	ASV_29	8.07333e-14	Decreased Risk	-24.4235	Bacteria; Bacteroidetes; Bacteroidia; Bacteroidales; Bacteroidaceae; Bacteroides; NA
		TACGTAGGTGGCGAGCGTTATCCGGAATCATTGGGCGTAAAGAGGGAGCAGGCGGCAATAGAGGTCTGCGGTGAAAGCCTGAAGCTAAACTTCAGTAAGCCGTGGAAACCAAATAGCTAGAGTGCAGTAGAGGATCGTGGAATTCCATGTGTAGCGGTGAAATGCGTAGATATATGGAGGAACACCAGTGGCGAAGGCGACGATCTGGGCTGCAACTGACGCTCAGTCCCGAAAGCGTGGGGAGCAAATAGG	ASV_184	1.34555e-12	Decreased Risk	-22.459	Bacteria; Firmicutes; Erysipelotrichia; Erysipelotrichales; Erysipelotrichaceae; Coprobacillus; cateniformis
		TACGGAGGGTGCAAGCGTTAATCGGAATCACTGGGCGTAAAGCGCACGTAGGCGGCTTGGTAAGTCAGGGGTGAAATCCCACAGCCCAACTGTGGAACTGCCTTTGATACTGCCAGGCTTGAGTACCGGAGAGGGTGGCGGAATTCCAGGTGTAGGAGTGAAATCCGTAGATATCTGGAGGAACACCGGTGGCGAAGGCGGCCACCTGGACGGTAACTGACGCTGAGGTGCGAAAGCGTGGGTAGCAAACAGG	ASV_41	4.22523e-12	Decreased Risk	-24.9446	Bacteria; Proteobacteria; Deltaproteobacteria; Desulfovibrionales; Desulfovibrionaceae; Bilophila; wadsworthia
		TACGTAGGGGGCAAGCGTTATCCGGATTTACTGGGTGTAAAGGGAGCGTAGACGGTGTGGCAAGTCTGATGTGAAAGGCATGGGCTCAACCTGTGGACTGCATTGGAAACTGTCATACTTGAGTGCCGGAGGGGTAAGCGGAATTCCTAGTGTAGCGGTGAAATGCGTAGATATTAGGAGGAACACCAGTGGCGAAGGCGGCTTACTGGACGGTAACTGACGTTGAGGCTCGAAAGCGTGGGGAGCAAACAGG	ASV_102	1.79316e-11	Decreased Risk	-26.6381	Bacteria; Firmicutes; Clostridia; Clostridiales; Lachnospiraceae; Blautia; NA
		TACGGAGGGTGCAAGCGTTAATCGGAATTACTGGGCGTAAAGCGCACGCAGGCGGTCAATTAAGTCAGATGTGAAAGCCCCGAGCTTAACTTGGGAATTGCATCTGAAACTGGTTGGCTAGAGTCTTGTAGAGGGGGGTAGAATTCCATGTGTAGCGGTGAAATGCGTAGAGATGTGGAGGAATACCGGTGGCGAAGGCGGCCCCCTGGACAAAGACTGACGCTCAGGTGCGAAAGCGTGGGGAGCAAACAGG	ASV_43	4.98364e-11	Decreased Risk	-23.3321	Bacteria; Proteobacteria; Gammaproteobacteria; Enterobacteriales; Enterobacteriaceae; Proteus; NA
		TACGTAGGGGGCAAGCGTTATCCGGATTTACTGGGTGTAAAGGGAGCGTAGACGGCGATGCAAGCCAGATGTGAAAGCCCGGGGCTCAACCCCGGGACTGCATTTGGAACTGCGTGGCTGGAGTGTCGGAGAGGCAGGCGGAATTCCTAGTGTAGCGGTGAAATGCGTAGATATTAGGAGGAACACCAGTGGCGAAGGCGGCCTGCTGGACGATGACTGACGTTGAGGCTCGAAAGCGTGGGGAGCAAACAGG	ASV_99	4.98364e-11	Decreased Risk	-23.4594	Bacteria; Firmicutes; Clostridia; Clostridiales; Lachnospiraceae; Clostridium_XlVa; scindens
		TACGTAGGGAGCAAGCGTTGTCCGGATTTACTGGGTGTAAAGGGTGCGTAGGCGGCTAGGCAAGTCAGACGTGAAAACCATGGGCTCAACCTGTGGACTGCGTTTGAAACTGTTTAGCTTGAGTGAAGTAGAGGTAGGCGGAATTCCCGGTGTAGCGGTGAAATGCGTAGAGATCGGGAGGAACACCAGTGGCGAAGGCGGCCTACTGGGCTTTAACTGACGCTGAGGCACGAAAGCATGGGTAGCAAACAGG	ASV_59	7.42167e-11	Decreased Risk	-22.3551	Bacteria; Firmicutes; Clostridia; Clostridiales; Ruminococcaceae; Clostridium_IV; NA
		TACGGAGGATCCGAGCGTTATCCGGATTTATTGGGTTTAAAGGGAGCGTAGGTGGATTGTTAAGTCAGTTGTGAAAGTTTGCGGCTCAACCGTAAAATTGCAGTTGAAACTGGCAGTCTTGAGTACAGTAGAGGTGGGCGGAATTCGTGGTGTAGCGGTGAAATGCTTAGATATCACGAAGAACTCCGATTGCGAAGGCAGCTCACTAGACTGTCACTGACACTGATGCTCGAAAGTGTGGGTATCAAACAGG	ASV_33	5.53303e-10	Decreased Risk	-24.4867	Bacteria; Bacteroidetes; Bacteroidia; Bacteroidales; Bacteroidaceae; Bacteroides; ovatus
		TACGGAGGGTGCAAGCGTTAATCGGAATTACTGGGCGTAAAGCGCACGCAGGCGGTCTGTCAAGTCGGATGTGAAATCCCCGGGCTCAACCTGGGAACTGCATTCGAAACTGGCAGGCTTGAGTCTCGTAGAGGGGGGTAGAATTCCAGGTGTAGCGGTGAAATGCGTAGAGATCTGGAGGAATACCGGTGGCGAAGGCGGCCCCCTGGACGAAGACTGACGCTCAGGTGCGAAAGCGTGGGGAGCAAACAGG	ASV_47	5.53303e-10	Decreased Risk	-23.1577	Bacteria; Proteobacteria; Gammaproteobacteria; Enterobacteriales; Enterobacteriaceae; Citrobacter; NA
		TACGTATGGTGCAAGCGTTATCCGGATTTACTGGGTGTAAAGGGAGCGTAGACGGATAGGCAAGTCTGGAGTGAAAACCCGGGGCTCAACCCCGGGACTGCTTTGGAAACTGTTTATCTAGAGTGCTGGAGAGGTAAGTGGAATTCCTAGTGTAGCGGTGAAATGCGTAGATATTAGGAGGAACACCAGTGGCGAAGGCGGCTTACTGGACAGTAACTGACGTTGAGGCTCGAAAGCGTGGGGAGCAAACAGG	ASV_211	3.04693e-09	Decreased Risk	-25.7309	Bacteria; Firmicutes; Clostridia; Clostridiales; Lachnospiraceae; Ruminococcus2; NA
		TACGTAGGGGGCAAGCGTTATCCGGATTTACTGGGTGTAAAGGGAGCGTAGACGGAGCAGCAAGTCTGATGTGAAAGGCGGGGGCTCAACCCCCGGACTGCATTGGAAACTGTTGATCTTGAGTACCGGAGAGGTAAGCGGAATTCCTAGTGTAGCGGTGAAATGCGTAGATATTAGGAGGAACACCAGTGGCGAAGGCGGCTTACTGGACGGTAACTGACGTTGAGGCTCGAAAGCGTGGGGAGCAAACAGG	ASV_82	3.06423e-09	Decreased Risk	-25.6685	Bacteria; Firmicutes; Clostridia; Clostridiales; Lachnospiraceae; Blautia; NA
		TACGTAGGTGGCAAGCGTTGTCCGGAATTATTGGGCGTAAAGCGCGCGCAGGCGGATCAGTCAGTCTGTCTTAAAAGTTCGGGGCTTAACCCCGTGAGGGGATGGAAACTGCTGATCTAGAGTATCGGAGAGGAAAGTGGAATTCCTAGTGTAGCGGTGAAATGCGTAGATATTAGGAAGAACACCAGTGGCGAAGGCGACTTTCTGGACGAAAACTGACGCTGAGGCGCGAAAGCCAGGGGAGCGAACGGG	ASV_154	3.54954e-09	Decreased Risk	-25.5328	Bacteria; Firmicutes; Negativicutes; Selenomonadales; Veillonellaceae; Veillonella; NA
		TACGTATGGTGCAAGCGTTATCCGGATTTACTGGGTGTAAAGGGAGCGCAGGCGGAAGGCTAAGTCTGATGTGAAAGCCCGGGGCTCAACCCCGGTACTGCATTGGAAACTGGTCATCTAGAGTGTCGGAGGGGTAAGTGGAATTCCTAGTGTAGCGGTGAAATGCGTAGATATTAGGAGGAACACCAGTGGCGAAGGCGGCTTACTGGACGATAACTGACGCTGAGGCTCGAAAGCGTGGGGAGCAAACAGG	ASV_205	5.21647e-09	Decreased Risk	-25.2471	Bacteria; Firmicutes; Clostridia; Clostridiales; Lachnospiraceae; Roseburia; inulinivorans
		TACGGAGGATCCGAGCGTTATCCGGATTTATTGGGTTTAAAGGGAGCGTAGGTGGATTGTTAAGTCAGTTGTGAAAGTTTGCGGCTCAACCGTAAAATTGCAGTTGAAACTGGCAGTCTTGAGTACAGTAGAGGTGGGCGGAATTCGTGGTGTAGCGGTGAAATGCTTAGATATCACGAAGAACTCCGATTGCGAAGGCAGCTCACTAGACTGTTACTGACACTGATGCTCGAAAGTGTGGGTATCAAACAGG	ASV_34	6.87011e-09	Decreased Risk	-25.0319	Bacteria; Bacteroidetes; Bacteroidia; Bacteroidales; Bacteroidaceae; Bacteroides; ovatus
		TACGTAGGGAGCAAGCGTTGTCCGGATTTACTGGGTGTAAAGGGTGCGTAGGCGGCTTTGCAAGTCAGATGTGAAATCTATGGGCTCAACCCATAAACTGCATTTGAAACTGTAGAGCTTGAGTGAAGTAGAGGCAGGCGGAATTCCCCGTGTAGCGGTGAAATGCGTAGAGATGGGGAGGAACACCAGTGGCGAAGGCGGCCTGCTGGGCTTTAACTGACGCTGAGGCACGAAAGCGTGGGTAGCAAACAGG	ASV_60	1.5274e-08	Decreased Risk	-24.4716	Bacteria; Firmicutes; Clostridia; Clostridiales; Ruminococcaceae; Ruminococcus; bromii
		TACGGAGGATCCGAGCGTTATCCGGATTTATTGGGTTTAAAGGGAGCGTAGGCGGATTGTTAAGTCAGTTGTGAAAGTTTGCGGCTCAACCGTAAAATTGCAGTTGATACTGGCAGTCTTGAGTGCAGTAGAGGTGGGCGGAATTCGTGGTGTAGCGGTGAAATGCTTAGATATCACGAAGAACTCCGATTGCGAAGGCAGCTCACTGGAGTGTAACTGACGCTGATGCTCGAAAGTGTGGGTATCAAACAGG	ASV_28	2.8521e-08	Decreased Risk	-24.0365	Bacteria; Bacteroidetes; Bacteroidia; Bacteroidales; Bacteroidaceae; Bacteroides; caccae
		TACGTAGGGGGCAAGCGTTATCCGGATTTACTGGGTGTAAAGGGAGCGTAGACGGCATGGCAAGCCAGATGTGAAAGCCCGGGGCTCAACCCCGGGACTGCATTTGGAACTGTCAGGCTAGAGTGTCGGAGAGGAAAGCGGAATTCCTAGTGTAGCGGTGAAATGCGTAGATATTAGGAGGAACACCAGTGGCGAAGGCGGCTTTCTGGACGATGACTGACGTTGAGGCTCGAAAGCGTGGGGAGCAAACAGG	ASV_89	2.87708e-08	Decreased Risk	-11.7187	Bacteria; Firmicutes; Clostridia; Clostridiales; Lachnospiraceae; NA; NA
		TACGTATGGTGCAAGCGTTATCCGGATTTACTGGGTGTAAAGGGAGCGTAGACGGTTGTGTAAGTCTGATGTGAAAGCCCGGGGCTCAACCCCGGGACTGCATTGGAAACTATGTAACTAGAGTGTCGGAGAGGTAAGCGGAATTCCTAGTGTAGCGGTGAAATGCGTAGATATTAGGAGGAACACCAGTGGCGAAGGCGGCTTACTGGACGATCACTGACGTTGAGGCTCGAAAGCGTGGGGAGCAAACAGG	ASV_214	2.87708e-08	Decreased Risk	-23.9624	Bacteria; Firmicutes; Clostridia; Clostridiales; Lachnospiraceae; Clostridium_XlVa; NA
		TACGGAGGATCCGAGCGTTATCCGGATTTATTGGGTTTAAAGGGAGCGTAGGCGGACGCTTAAGTCAGTTGTGAAAGTTTGCGGCTCAACCGTAAAATTGCAGTTGATACTGGGTGTCTTGAGTACAGTAGAGGCAGGCGGAATTCGTGGTGTAGCGGTGAAATGCTTAGATATCACGAAGAACTCCGATTGCGAAGGCAGCTTGCTGGACTGTAACTGACGCTGATGCTCGAAAGTGTGGGTATCAAACAGG	ASV_26	3.97353e-08	Decreased Risk	-23.7018	Bacteria; Bacteroidetes; Bacteroidia; Bacteroidales; Bacteroidaceae; Bacteroides; uniformis
		TACGTAGGGGGCAAGCGTTATCCGGATTTACTGGGTGTAAAGGGAGCGTAGACGGCATGGCAAGTCTGAAGTGAAAACCCAGGGCTCAACCCTGGGACTGCTTTGGAAACTGTCAAGCTAGAGTGCAGGAGAGGTAAGTGGAATTCCTAGTGTAGCGGTGAAATGCGTAGATATTAGGAGGAACACCAGTGGCGAAGGCGGCTTACTGGACTGTAACTGACGTTGAGGCTCGAAAGCGTGGGGAGCAAACAGG	ASV_90	9.52848e-08	Decreased Risk	-21.9789	Bacteria; Firmicutes; Clostridia; Clostridiales; Lachnospiraceae; Clostridium_XlVa; NA
		TACGGAGGATGCGAGCGTTATCCGGATTTATTGGGTTTAAAGGGTGCGTAGGTGGTGATTTAAGTCAGCGGTGAAAGTTTGTGGCTCAACCATAAAATTGCCGTTGAAACTGGGTTACTTGAGTGTGTTTGAGGTAGGCGGAATGCGTGGTGTAGCGGTGAAATGCATAGATATCACGCAGAACTCCGATTGCGAAGGCAGCTTACTAAACCATAACTGACACTGAAGCACGAAAGCGTGGGGATCAAACAGG	ASV_38	1.27486e-07	Decreased Risk	-22.8403	Bacteria; Bacteroidetes; Bacteroidia; Bacteroidales; Porphyromonadaceae; Parabacteroides; merdae
		TACGTATGGTGCAAGCGTTATCCGGATTTACTGGGTGTAAAGGGAGCGTAGACGGATAGGCAAGTCTGGAGTGAAAACCCAGGGCTCAACCCTGGGACTGCTTTGGAAACTGCAGATCTGGAGTGCCGGAGAGGTAAGCGGAATTCCTAGTGTAGCGGTGAAATGCGTAGATATTAGGAGGAACACCAGTGGCGAAGGCGGCTTACTGGACGGTGACTGACGTTGAGGCTCGAAAGCGTGGGGAGCAAACAGG	ASV_210	2.44479e-07	Decreased Risk	-22.3383	Bacteria; Firmicutes; Clostridia; Clostridiales; Lachnospiraceae; NA; NA
		TACGGAGGATCCGAGCGTTATCCGGATTTATTGGGTTTAAAGGGAGCGTAGGTGGATTGTTAAGTCAGTTGTGAAAGTTTGCGGCTCAACCGTAAAATTGCAGTTGAAACTGGCAGTCTTGAGTACAGTAGAGGTGGGCGGAATTCGTGGTGTAGCGGTGAAATGCTTAGATATCACGAAGAACTCCGATTGCGAAGGCAGCTCACTAGACTGCAACTGACACTGATGCTCGAAAGTGTGGGTATCAAACAGG	ASV_32	3.27232e-07	Decreased Risk	-22.1626	Bacteria; Bacteroidetes; Bacteroidia; Bacteroidales; Bacteroidaceae; Bacteroides; NA
		TACGTAGGGAGCGAGCGTTGTCCGGATTTACTGGGTGTAAAGGGTGCGTAGGCGGCGAGGCAAGTCAGGCGTGAAATCTATGGGCTTAACCCATAAACTGCGCTTGAAACTGTCTTGCTTGAGTGAAGTAGAGGTAGGCGGAATTCCCGGTGTAGCGGTGAAATGCGTAGAGATCGGGAGGAACACCAGTGGCGAAGGCGGCCTACTGGGCTTTAACTGACGCTGAAGCACGAAAGCATGGGTAGCAAACAGG	ASV_66	3.2737e-07	Decreased Risk	-22.0687	Bacteria; Firmicutes; Clostridia; Clostridiales; Ruminococcaceae; Clostridium_IV; leptum
		TACGTATGGTGCAAGCGTTATCCGGATTTACTGGGTGTAAAGGGAGCGCAGGCGGTGCGGCAAGTCTGATGTGAAAGCCCGGGGCTCAACCCCGGTACTGCATTGGAAACTGTCGTACTAGAGTGTCGGAGGGGTAAGTGGAATTCCTAGTGTAGCGGTGAAATGCGTAGATATTAGGAGGAACACCAGTGGCGAAGGCGGCTTACTGGACGATAACTGACGCTGAGGCTCGAAAGCGTGGGGAGCAAACAGG	ASV_208	7.74503e-07	Decreased Risk	-21.405	Bacteria; Firmicutes; Clostridia; Clostridiales; Lachnospiraceae; Roseburia; faecis
		TACGTATGGAGCAAGCGTTATCCGGATTTACTGGGTGTAAAGGGAGTGTAGGTGGCATCACAAGTCAGAAGTGAAAGCCCGGGGCTCAACCCCGGGACTGCTTTTGAAACTGTGGAGCTGGAGTGCAGGAGAGGCAAGTGGAATTCCTAGTGTAGCGGTGAAATGCGTAGATATTAGGAGGAACACCAGTGGCGAAGGCGGCTTGCTGGACTGTAACTGACACTGAGGCTCGAAAGCGTGGGGAGCAAACAGG	ASV_198	8.87271e-07	Decreased Risk	-21.2787	Bacteria; Firmicutes; Clostridia; Clostridiales; Lachnospiraceae; Clostridium_XlVa; NA
		TACGTAGGGAGCAAGCGTTGTCCGGATTTACTGGGTGTAAAGGGTGCGTAGGCGGTTTGGTAAGTCAGAAGTGAAATCCATGGGCTTAACCCATGAACTGCTTTTGAAACTATCGAACTTGAGTGAAGTAGAGGTAGGCGGAATTCCCGGTGTAGCGGTGAAATGCGTAGAGATCGGGAGGAACACCAGTGGCGAAGGCGGCCTACTGGGCTTTAACTGACGCTGAGGCACGAAAGCATGGGTAGCAAACAGG	ASV_62	9.79902e-07	Decreased Risk	-21.1809	Bacteria; Firmicutes; Clostridia; Clostridiales; Ruminococcaceae; Clostridium_IV; NA
		TACGTAGGTGGCAAGCGTTGTCCGGATTTACTGGGTGTAAAGGGCGTGCAGCCGGGCCGGCAAGTCAGATGTGAAATCTGGAGGCTTAACCTCCAAACTGCATTTGAAACTGTAGGTCTTGAGTACCGGAGAGGTTATCGGAATTCCTTGTGTAGCGGTGAAATGCGTAGATATAAGGAAGAACACCAGTGGCGAAGGCGGATAACTGGACGGCAACTGACGGTGAGGCGCGAAAGCGTGGGGAGCAAACAGG	ASV_173	1.08368e-06	Decreased Risk	-20.8842	Bacteria; Firmicutes; Clostridia; Clostridiales; Ruminococcaceae; Oscillibacter; NA
		TACGTAGGGGGCAAGCGTTATCCGGATTTACTGGGTGTAAAGGGAGCGTAGACGGAGCAGCAAGTCTGATGTGAAAGGCAGGGGCTCAACCCCTGGACTGCATTGGAAACTGTTGATCTTGAGTACCGGAGAGGTAAGCGGAATTCCTAGTGTAGCGGTGAAATGCGTAGATATTAGGAGGAACACCAGTGGCGAAGGCGGCTTACTGGACGGTAACTGACGTTGAGGCTCGAAAGCGTGGGGAGCAAACAGG	ASV_81	1.56325e-05	Decreased Risk	-18.9602	Bacteria; Firmicutes; Clostridia; Clostridiales; Lachnospiraceae; Blautia; NA
		TACGTAGGTGGCGAGCGTTGTCCGGAATTATTGGGCGTAAAGAGCATGTAGGCGGCTTAATAAGTCGAGCGTGAAAATGCGGGGCTCAACCCCGTATGGCGCTGGAAACTGTTAGGCTTGAGTGCAGGAGAGGAAAGGGGAATTCCCAGTGTAGCGGTGAAATGCGTAGATATTGGGAGGAACACCAGTGGCGAAGGCGCCTTTCTGGACTGTGTCTGACGCTGAGATGCGAAAGCCAGGGTAGCGAACGGG	ASV_194	0.0010367	Decreased Risk	-8.60863	Bacteria; Firmicutes; Negativicutes; Selenomonadales; Acidaminococcaceae; Phascolarctobacterium; faecium
		TACGTAGGTGGCAAGCGTTGTCCGGAATGATTGGGCGTAAAGGGCGCGCAGGCGGCTGTGTAAGTCTGTCTAGAAAGTGCGGGGCTAAACCCCGTGAGAGGATGGAAACTGGACAGCTGAGAGTGTCGGAGAGGAAAGCGGAATTCCTAGTGTAGCGGTGAAATGCGTAGATATTAGGAGGAACACCGGTGGCGAAAGCGGCTTTCTGGACGACAACTGACGCTGAGGCGCGAAAGCCAGGGGAGCAAACGGG	ASV_151	0.00271865	Increased Risk	13.6216	Bacteria; Firmicutes; Negativicutes; Selenomonadales; Veillonellaceae; Anaeroglobus; geminatus
		TACGTAGGGGGCAAGCGTTATCCGGATTTACTGGGTGTAAAGGGAGCGTAGACGGAAGAGCAAGTCTGATGTGAAAGGCTGGGGCTTAACCCCAGGACTGCATTGGAAACTGTTTTTCTAGAGTGCCGGAGAGGTAAGCGGAATTCCTAGTGTAGCGGTGAAATGCGTAGATATTAGGAGGAACACCAGTGGCGAAGGCGGCTTACTGGACGGTAACTGACGTTGAGGCTCGAAAGCGTGGGGAGCAAACAGG	ASV_76	0.0303268	Decreased Risk	-4.41431	Bacteria; Firmicutes; Clostridia; Clostridiales; Lachnospiraceae; Blautia; NA
		TACGTAGGTGGCAAGCGTTGTCCGGAATTATTGGGCGTAAAGAGCATGTAGGCGGGCTTTTAAGTCCGACGTGAAAATGCGGGGCTTAACCCCGTATGGCGTTGGATACTGGAAGTCTTGAGTGCAGGAGAGGAAAGGGGAATTCCCAGTGTAGCGGTGAAATGCGTAGATATTGGGAGGAACACCAGTGGCGAAGGCGCCTTTCTGGACTGTGTCTGACGCTGAGATGCGAAAGCCAGGGTAGCAAACGGG	ASV_152	0.0452786	Increased Risk	10.0734	Bacteria; Firmicutes; Negativicutes; Selenomonadales; Acidaminococcaceae; Acidaminococcus; fermentans
		TACAGAGGTCTCAAGCGTTGTTCGGAATCACTGGGCGTAAAGCGTGCGTAGGCTGTTTCGTAAGTCGTGTGTGAAAGGCGCGGGCTCAACCCGCGGACGGCACATGATACTGCGAGACTAGAGTAATGGAGGGGGAACCGGAATTCTCGGTGTAGCAGTGAAATGCGTAGATATCGAGAGGAACACTCGTGGCGAAGGCGGGTTCCTGGACATTAACTGACGCTGAGGCACGAAGGCCAGGGGAGCGAAAGGG	ASV_10	0.0673279	Decreased Risk	-6.12152	Bacteria; Verrucomicrobia; Verrucomicrobiae; Verrucomicrobiales; Verrucomicrobiaceae; Akkermansia; muciniphila
		TACGTAGGTGGCAAGCGTTGTCCGGAATGATTGGGCGTAAAGGGCGCGCAGGCGGCTGTGTAAGTCTGTCCAGAAAGTGCGGGGCTAAACCCCGTGAGAGGATGGAAACTGGACAGCTGAGAGTGTCGGAGAGGAAAGCGGAATTCCTAGTGTAGCGGTGAAATGCGTAGATATTAGGAGGAACACCGGTGGCGAAAGCGGCTTTCTGGACGACAACTGACGCTGAGGCGCGAAAGCCAGGGGAGCAAACGGG	ASV_149	0.098735	Increased Risk	6.45285	Bacteria; Firmicutes; Negativicutes; Selenomonadales; Veillonellaceae; Anaeroglobus; geminatus
Intra-group	Non-recurrer Pre-treatment vs week 1	TACGTAGGTGGCAAGCGTTGTCCGGATTTATTGGGCGTAAAGCGAGCGCAGGCGGTTTTTTAAGTCTGATGTGAAAGCCTTCGGCTCAACCGAAGAAGTGCATCGGAAACTGGGAAACTTGAGTGCAGAAGAGGACAGTGGAACTCCATGTGTAGCGGTGAAATGCGTAGATATATGGAAGAACACCAGTGGCGAAGGCGGCTGTCTGGTCTGTAACTGACGCTGAGGCTCGAAAGTATGGGTAGCAAACAGG	ASV_180	4.53224e-44	Higher in week 1	25.6813	Bacteria; Firmicutes; Bacilli; Lactobacillales; Lactobacillaceae; Lactobacillus; NA
		TACGTATGGTGCAAGCGTTATCCGGATTTACTGGGTGTAAAGGGAGCGTAGACGGTTGTGTAAGTCTGATGTGAAAGCCCGGGGCTCAACCCCGGGACTGCATTGGAAACTATGTAACTAGAGTGTCGGAGAGGTAAGCGGAATTCCTAGTGTAGCGGTGAAATGCGTAGATATTAGGAGGAACACCAGTGGCGAAGGCGGCTTACTGGACGATCACTGACGTTGAGGCTCGAAAGCGTGGGGAGCAAACAGG	ASV_214	3.37708e-26	Higher in week 0	-27.4402	Bacteria; Firmicutes; Clostridia; Clostridiales; Lachnospiraceae; Clostridium_XlVa; NA
		TACGTAGGGGGCAAGCGTTATCCGGATTTACTGGGTGTAAAGGGAGCGTAGACGGCATGGCAAGCCAGATGTGAAAACCCAGGGCTCAACCTTGGGATTGCATTTGGAACTGCCAGGCTGGAGTGCAGGAGAGGTAAGCGGAATTCCTAGTGTAGCGGTGAAATGCGTAGATATTAGGAGGAACACCAGTGGCGAAGGCGGCTTACTGGACTGTAACTGACGTTGAGGCTCGAAAGCGTGGGGAGCAAACAGG	ASV_88	1.21822e-24	Higher in week 0	-30	Bacteria; Firmicutes; Clostridia; Clostridiales; Lachnospiraceae; Eisenbergiella; tayi
		TACGGAGGGTGCAAGCGTTAATCGGAATTACTGGGCGTAAAGCGCACGCAGGCGGTTGATTGAGTCAGATGTGAAATCCCCGGGCTTAACCCGGGAATTGCATCTGATACTGGTCAGCTAGAGTCTTGTAGAGGGGGGTAGAATTCCATGTGTAGCGGTGAAATGCGTAGAGATGTGGAGGAATACCGGTGGCGAAGGCGGCCCCCTGGACAAAGACTGACGCTCAGGTGCGAAAGCGTGGGGAGCAAACAGG	ASV_51	5.73084e-20	Higher in week 1	25.4929	Bacteria; Proteobacteria; Gammaproteobacteria; Enterobacteriales; Enterobacteriaceae; Morganella; morganii
		TACGTAGGTGGCAAGCGTTATCCGGATTTATTGGGCGTAAAGCGAGCGCAGGCGGTTTTTTAAGTCTGATGTGAAAGCCCTCGGCTTAACCGAGGAAGTGCATCGGAAACTGGGAAACTTGAGTACAGAAGAGGACAGTGGAACTCCATGTGTAGCGGTGAAATGCGTAGATATATGGAAGAACACCAGTGGCGAAGGCGGCTGTCTGGTCTGTAACTGACGCTGAGGCTCGAAAGCATGGGTAGCGAACAGG	ASV_143	3.32757e-16	Higher in week 1	24.404	Bacteria; Firmicutes; Bacilli; Lactobacillales; Lactobacillaceae; Lactobacillus; rhamnosus
		TACGTATGGTGCAAGCGTTATCCGGATTTACTGGGTGTAAAGGGAGCGTAGACGGATGGGCAAGTCTGATGTGAAAACCCGGGGCTCAACCCCGGGACTGCATTGGAAACTGTTCATCTAGAGTGCTGGAGAGGTAAGTGGAATTCCTAGTGTAGCGGTGAAATGCGTAGATATTAGGAGGAACACCAGTGGCGAAGGCGGCTTACTGGACAGTAACTGACGTTGAGGCTCGAAAGCGTGGGGAGCAAACAGG	ASV_212	3.32757e-16	Higher in week 0	-26.0786	Bacteria; Firmicutes; Clostridia; Clostridiales; Lachnospiraceae; Ruminococcus2; NA
		TACGTAGGGGGCAAGCGTTATCCGGATTTACTGGGTGTAAAGGGAGCGTAGACGGACTGGCAAGTCTGATGTGAAAGGCGGGGGCTCAACCCCTGGACTGCATTGGAAACTGTTAGTCTTGAGTGCCGGAGAGGTAAGCGGAATTCCTAGTGTAGCGGTGAAATGCGTAGATATTAGGAGGAACACCAGTGGCGAAGGCGGCTTACTGGACGGTAACTGACGTTGAGGCTCGAAAGCGTGGGGAGCAAACAGG	ASV_79	1.13293e-15	Higher in week 0	-25.5048	Bacteria; Firmicutes; Clostridia; Clostridiales; Lachnospiraceae; Blautia; obeum
		TACGTATGGTGCAAGCGTTATCCGGATTTACTGGGTGTAAAGGGAGCGTAGACGGCTGTGTAAGTCTGAAGTGAAAGCCCGGGGCTCAACCCCGGGACTGCTTTGGAAACTATGCAGCTAGAGTGTCGGAGAGGTAAGTGGAATTCCCAGTGTAGCGGTGAAATGCGTAGATATTGGGAGGAACACCAGTGGCGAAGGCGGCTTACTGGACGATGACTGACGTTGAGGCTCGAAAGCGTGGGGAGCAAACAGG	ASV_213	1.843e-15	Higher in week 0	-23.96	Bacteria; Firmicutes; Clostridia; Clostridiales; Lachnospiraceae; Coprococcus; comes
		TACGTAGGTGGCGAGCGTTATCCGGAATTATTGGGCGTAAAGAGGGAGCAGGCGGCACTAAGGGTCTGTGGTGAAAGATCGAAGCTTAACTTCGGTAAGCCATGGAAACCGTAGAGCTAGAGTGTGTGAGAGGATCGTGGAATTCCATGTGTAGCGGTGAAATGCGTAGATATATGGAGGAACACCAGTGGCGAAGGCGACGATCTGGCGCATAACTGACGCTCAGTCCCGAAAGCGTGGGGAGCAAATAGG	ASV_187	6.06773e-15	Higher in week 0	-24.8411	Bacteria; Firmicutes; Erysipelotrichia; Erysipelotrichales; Erysipelotrichaceae; Clostridium_XVIII; NA
		TACGTATGGAGCAAGCGTTATCCGGATTTACTGGGTGTAAAGGGTGCGTAGGTGGCAGTGCAAGTCAGATGTGAAAGGCCGGGGCTCAACCCCGGAGCTGCATTTGAAACTGCATAGCTAGAGTACAGGAGAGGCAGGCGGAATTCCTAGTGTAGCGGTGAAATGCGTAGATATTAGGAGGAACACCAGTGGCGAAGGCGGCCTGCTGGACTGTTACTGACACTGAGGCACGAAAGCGTGGGGAGCAAACAGG	ASV_202	2.48142e-14	Higher in week 0	-24.4348	Bacteria; Firmicutes; Clostridia; Clostridiales; Lachnospiraceae; NA; NA
		TACGGAAGGTCCAGGCGTTATCCGGATTTATTGGGTTTAAAGGGAGCGTAGGCTGGAGATTAAGTGTGTTGTGAAATGTAGACGCTCAACGTCTGAATTGCAGCGCATACTGGTTTCCTTGAGTACGCACAACGTTGGCGGAATTCGTCGTGTAGCGGTGAAATGCTTAGATATGACGAAGAACTCCGATTGCGAAGGCAGCTGACGGGAGCGCAACTGACGCTTAAGCTCGAAGGTGCGGGTATCAAACAGG	ASV_12	1.23311e-11	Higher in week 1	18.0333	Bacteria; Bacteroidetes; Bacteroidia; Bacteroidales; Prevotellaceae; Prevotella; melaninogenica
		TACGGAGGATCCGAGCGTTATCCGGATTTATTGGGTTTAAAGGGAGCGTAGGCGGACGCTTAAGTCAGTTGTGAAAGTTTGCGGCTCAACCGTAAAATTGCAGTTGATACTGGGTGTCTTGAGTACAGTAGAGGCAGGCGGAATTCGTGGTGTAGCGGTGAAATGCTTAGATATCACGAAGAACTCCGATTGCGAAGGCAGCTTGCTGGACTGTAACTGACGCTGATGCTCGAAAGTGTGGGTATCAAACAGG	ASV_26	3.2147e-10	Higher in week 0	-13.7841	Bacteria; Bacteroidetes; Bacteroidia; Bacteroidales; Bacteroidaceae; Bacteroides; uniformis
		TACGGAGGGTGCAAGCGTTAATCGGAATTACTGGGCGTAAAGCGCACGCAGGCGGTTGATTAAGTCAGATGTGAAATCCCCGAGCTTAACTTGGGAACTGCATTTGAAACTGGTCAGCTAGAGTCTTGTAGAGGGGGGTAGAATTCCAGGTGTAGCGGTGAAATGCGTAGAGATCTGGAGGAATACCGGTGGCGAAGGCGGCCCCCTGGACAAAGACTGACGCTCAGGTGCGAAAGCGTGGGGAGCAAACAGG	ASV_50	1.90198e-09	Higher in week 1	18.6672	Bacteria; Proteobacteria; Gammaproteobacteria; Enterobacteriales; Enterobacteriaceae; NA; NA
		TACGTAGGGGGCAAGCGTTATCCGGATTTACTGGGTGTAAAGGGAGCGTAGACGGAGCAGCAAGTCTGATGTGAAAGGCGGGGGCTCAACCCCCGGACTGCATTGGAAACTGTTGATCTTGAGTACCGGAGAGGTAAGCGGAATTCCTAGTGTAGCGGTGAAATGCGTAGATATTAGGAGGAACACCAGTGGCGAAGGCGGCTTACTGGACGGTAACTGACGTTGAGGCTCGAAAGCGTGGGGAGCAAACAGG	ASV_82	1.16143e-08	Higher in week 0	-16.369	Bacteria; Firmicutes; Clostridia; Clostridiales; Lachnospiraceae; Blautia; NA
		TACGGAGGATCCGAGCGTTATCCGGATTTATTGGGTTTAAAGGGAGCGTAGATGGATGTTTAAGTCAGTTGTGAAAGTTTGCGGCTCAACCGTAAAATTGCAGTTGATACTGGATATCTTGAGTGCAGTTGAGGCAGGCGGAATTCGTGGTGTAGCGGTGAAATGCTTAGATATCACGAAGAACTCCGATTGCGAAGGCAGCCTGCTAAGCTGCAACTGACATTGAGGCTCGAAAGTGTGGGTATCAAACAGG	ASV_23	1.16558e-08	Higher in week 0	-9.24495	Bacteria; Bacteroidetes; Bacteroidia; Bacteroidales; Bacteroidaceae; Bacteroides; NA
		TACGTATGTCACGAGCGTTATCCGGATTTATTGGGCGTAAAGCGCGTCTAGGTGGTTATGTAAGTCTGATGTGAAAATGCAGGGCTCAACTCTGTATTGCGTTGGAAACTGTGTAACTAGAGTACTGGAGAGGTAAGCGGAACTACAAGTGTAGAGGTGAAATTCGTAGATATTTGTAGGAATGCCGATGGGGAAGCCAGCTTACTGGACAGATACTGACGCTAAAGCGCGAAAGCGTGGGTAGCAAACAGG	ASV_220	1.09823e-07	Higher in week 1	17.4174	Bacteria; Fusobacteria; Fusobacteriia; Fusobacteriales; Fusobacteriaceae; Fusobacterium; NA
		TACGGAGGGTGCAAGCGTTAATCGGAATTACTGGGCGTAAAGCGCACGCAGGCGGTCTGTCAAGTCGGATGTGAAATCCCCGGGCTCAACCTGGGAACTGCATTCGAAACTGGCAGGCTGGAGTCTTGTAGAGGGGGGTAGAATTCCAGGTGTAGCGGTGAAATGCGTAGAGATCTGGAGGAATACCGGTGGCGAAGGCGGCCCCCTGGACAAAGACTGACGCTCAGGTGCGAAAGCGTGGGGAGCAAACAGG	ASV_46	1.43489e-07	Higher in week 1	7.53834	Bacteria; Proteobacteria; Gammaproteobacteria; Enterobacteriales; Enterobacteriaceae; NA; NA
		TACGTAGGGGGCTAGCGTTATCCGGATTTACTGGGCGTAAAGGGTGCGTAGGCGGTCTTTCAAGTCAGGAGTGAAAGGCTACGGCTCAACCGTAGTAAGCTCTTGAAACTGGGAGACTTGAGTGCAGGAGAGGAGAGTGGAATTCCTAGTGTAGCGGTGAAATGCGTAGATATTAGGAGGAACACCAGTTGCGAAGGCGGCTCTCTGGACTGTAACTGACGCTGAGGCACGAAAGCGTGGGGAGCAAACAGG	ASV_113	2.66938e-07	Higher in week 0	-8.12963	Bacteria; Firmicutes; Clostridia; Clostridiales; Peptostreptococcaceae; Clostridium_XI; difficile
		TACAGAGGTCTCAAGCGTTGTTCGGAATCACTGGGCGTAAAGCGTGCGTAGGCGGTTTCGTAAGTCGTGTGTGAAAGGCGGGGGCTCAACCCCCGGACTGCACATGATACTGCGAGACTAGAGTAATGGAGGGGGAACCGGAATTCTCGGTGTAGCAGTGAAATGCGTAGATATCGAGAGGAACACTCGTGGCGAAGGCGGGTTCCTGGACATTAACTGACGCTGAGGCACGAAGGCCAGGGGAGCGAAAGGG	ASV_9	6.36184e-06	Higher in week 0	-8.85954	Bacteria; Verrucomicrobia; Verrucomicrobiae; Verrucomicrobiales; Verrucomicrobiaceae; Akkermansia; NA
		TACGTAGGTGGCGAGCGTTATCCGGAATTATTGGGCGTAAAGAGGGAGCAGGCGGCGGCAGAGGTCTGTGGTGAAAGACTGAAGCTTAACTTCAGTAAGCCATAGAAACCGGGCTGCTAGAGTGCAGGAGAGGATCGTGGAATTCCATGTGTAGCGGTGAAATGCGTAGATATATGGAGGAACACCAGTGGCGAAGGCGACGGTCTGGCCTGTAACTGACGCTCATTCCCGAAAGCGTGGGGAGCAAATAGG	ASV_188	8.17362e-06	Higher in week 0	-13.4376	Bacteria; Firmicutes; Erysipelotrichia; Erysipelotrichales; Erysipelotrichaceae; Clostridium_XVIII; spiroforme
		TACGTAGGTGGCAAGCGTTGTCCGGAATTATTGGGCGTAAAGGGCGCGCAGGCGGCTTCTTAAGTCTGTCTTAAAAGTGCGGGGCTTAACCCCGTGATGGGATGGAAACTGGGAAGCTCAGAGTATCGGAGAGGAAAGCGGAATTCCTAGTGTAGCGGTGAAATGCGTAGATATTAGGAGGAACACCAGTGGCGAAAGCGGCTTTCTGGACGAAAACTGACGCTGAGGCGCGAAAGCCAGGGGAGCGAACGGG	ASV_166	1.13166e-05	Higher in week 1	7.15791	Bacteria; Firmicutes; Negativicutes; Selenomonadales; Veillonellaceae; Megasphaera; micronuciformis
		TACGTAGGGGGCAAGCGTTATCCGGATTTACTGGGTGTAAAGGGAGCGTAGACGGCAGTGCAAGTCTGAAGTGAAAGCCCGGGGCTCAACCCCGGGACTGCTTTGGAAACTGTGCAGCTAGAGTGTCGGAGAGGCAAGCGGAATTCCTAGTGTAGCGGTGAAATGCGTAGATATTAGGAGGAACACCAGTGGCGAAGGCGGCTTGCTGGACGATGACTGACGTTGAGGCTCGAAAGCGTGGGGAGCAAACAGG	ASV_85	8.48459e-05	Higher in week 0	-13.1623	Bacteria; Firmicutes; Clostridia; Clostridiales; Lachnospiraceae; Dorea; NA
		TACGTATGGTGCAAGCGTTATCCGGATTTACTGGGTGTAAAGGGAGCGCAGGCGGAAGGCTAAGTCTGATGTGAAAGCCCGGGGCTCAACCCCGGTACTGCATTGGAAACTGGTCATCTAGAGTGTCGGAGGGGTAAGTGGAATTCCTAGTGTAGCGGTGAAATGCGTAGATATTAGGAGGAACACCAGTGGCGAAGGCGGCTTACTGGACGATAACTGACGCTGAGGCTCGAAAGCGTGGGGAGCAAACAGG	ASV_205	0.000164734	Higher in week 0	-10.9071	Bacteria; Firmicutes; Clostridia; Clostridiales; Lachnospiraceae; Roseburia; inulinivorans
		TACGTAGGGGGCAAGCGTTATCCGGATTTACTGGGTGTAAAGGGAGCGTAGACGGAGCAGCAAGTCTGATGTGAAAGGCAGGGGCTCAACCCCTGGACTGCATTGGAAACTGTTGATCTTGAGTACCGGAGAGGTAAGCGGAATTCCTAGTGTAGCGGTGAAATGCGTAGATATTAGGAGGAACACCAGTGGCGAAGGCGGCTTACTGGACGGTAACTGACGTTGAGGCTCGAAAGCGTGGGGAGCAAACAGG	ASV_81	0.000566771	Higher in week 0	-11.7689	Bacteria; Firmicutes; Clostridia; Clostridiales; Lachnospiraceae; Blautia; NA
		TACGGAGGGTGCAAGCGTTAATCGGAATTACTGGGCGTAAAGCGCACGCAGGCGGTTTGTTAAGTCAGATGTGAAATCCCCGAGCTTAACTTGGGAACTGCATTTGAAACTGGCAAGCTAGAGTCTTGTAGAGGGGGGTAGAATTCCAGGTGTAGCGGTGAAATGCGTAGAGATCTGGAGGAATACCGGTGGCGAAGGCGGCCCCCTGGACAAAGACTGACGCTCAGGTGCGAAAGCGTGGGGAGCAAACAGG	ASV_52	0.000587404	Higher in week 1	11.7643	Bacteria; Proteobacteria; Gammaproteobacteria; Enterobacteriales; Enterobacteriaceae; Yersinia; NA
		TACGTATGGAGCAAGCGTTATCCGGATTTACTGGGTGTAAAGGGTGCGTAGGTGGCAGTGCAAGTCAGATGTGAAAGGCCGGGGCTCAACCCCGGAGCTGCATTTGAAACTGCTCGGCTAGAGTACAGGAGAGGCAGGCGGAATTCCTAGTGTAGCGGTGAAATGCGTAGATATTAGGAGGAACACCAGTGGCGAAGGCGGCCTGCTGGACTGTTACTGACACTGAGGCACGAAAGCGTGGGGAGCAAACAGG	ASV_204	0.000596051	Higher in week 0	-10.9147	Bacteria; Firmicutes; Clostridia; Clostridiales; Lachnospiraceae; NA; NA
		TACGTAGGGAGCGAGCGTTGTCCGGATTTACTGGGTGTAAAGGGTGCGTAGGCGGCGAGGCAAGTCAGGCGTGAAATCTATGGGCTTAACCCATAAACTGCGCTTGAAACTGTCTTGCTTGAGTGAAGTAGAGGTAGGCGGAATTCCCGGTGTAGCGGTGAAATGCGTAGAGATCGGGAGGAACACCAGTGGCGAAGGCGGCCTACTGGGCTTTAACTGACGCTGAAGCACGAAAGCATGGGTAGCAAACAGG	ASV_66	0.000596051	Higher in week 0	-9.23665	Bacteria; Firmicutes; Clostridia; Clostridiales; Ruminococcaceae; Clostridium_IV; leptum
		TACGGAGGGTGCGAGCGTTAATCGGAATAACTGGGCGTAAAGGGCACGCAGGCGGTGACTTAAGTGAGGTGTGAAAGCCCCGGGCTTAACCTGGGAATTGCATTTCATACTGGGTCGCTAGAGTACTTTAGGGAGGGGTAGAATTCCACGTGTAGCGGTGAAATGCGTAGAGATGTGGAGGAATACCGAAGGCGAAGGCAGCCCCTTGGGAATGTACTGACGCTCATGTGCGAAAGCGTGGGGAGCAAACAGG	ASV_57	0.000631971	Higher in week 0	-5.83521	Bacteria; Proteobacteria; Gammaproteobacteria; Pasteurellales; Pasteurellaceae; Haemophilus; parainfluenzae
		TACGGAGGGTGCAAGCGTTAATCGGAATTACTGGGCGTAAAGCGCACGCAGGCGGTCAATTAAGTCAGATGTGAAAGCCCCGAGCTTAACTTGGGAATTGCATCTGAAACTGGTTGGCTAGAGTCTTGTAGAGGGGGGTAGAATTCCATGTGTAGCGGTGAAATGCGTAGAGATGTGGAGGAATACCGGTGGCGAAGGCGGCCCCCTGGACAAAGACTGACGCTCAGGTGCGAAAGCGTGGGGAGCAAACAGG	ASV_43	0.00092595	Higher in week 1	7.10564	Bacteria; Proteobacteria; Gammaproteobacteria; Enterobacteriales; Enterobacteriaceae; Proteus; NA
		TACGGAGGATCCGAGCGTTATCCGGATTTATTGGGTTTAAAGGGAGCGTAGGTGGATTGTTAAGTCAGTTGTGAAAGTTTGCGGCTCAACCGTAAAATTGCAGTTGAAACTGGCAGTCTTGAGTACAGTAGAGGTGGGCGGAATTCGTGGTGTAGCGGTGAAATGCTTAGATATCACGAAGAACTCCGATTGCGAAGGCAGCTCACTAGACTGCAACTGACACTGATGCTCGAAAGTGTGGGTATCAAACAGG	ASV_32	0.00092595	Higher in week 0	-8.09699	Bacteria; Bacteroidetes; Bacteroidia; Bacteroidales; Bacteroidaceae; Bacteroides; NA
		TACGGAGGATCCGAGCGTTATCCGGATTTATTGGGTTTAAAGGGAGCGTAGGCGGATTGTTAAGTCAGTTGTGAAAGTTTGCGGCTCAACCGTAAAATTGCAGTTGATACTGGCAGTCTTGAGTGCAGTAGAGGTGGGCGGAATTCGTGGTGTAGCGGTGAAATGCTTAGATATCACGAAGAACTCCGATTGCGAAGGCAGCTCACTGGAGTGTAACTGACGCTGATGCTCGAAAGTGTGGGTATCAAACAGG	ASV_28	0.00092595	Higher in week 0	-7.45606	Bacteria; Bacteroidetes; Bacteroidia; Bacteroidales; Bacteroidaceae; Bacteroides; caccae
		TACGTAGGTGGCAAGCGTTGTCCGGAATTATTGGGCGTAAAGGGAGCGCAGGTGGGAAAATAAGTCTGTTTTAAAAGTGCGGGGCTCAACCCCGTGATGGAATGGAAACTGTTTTTCTTGAGTGCAGGAGAGGAAAGTGGAATTCCTAGTGTAGCGGTGAAATGCGTAGATATTAGGAGGAACACCAGTGGCGAAGGCGACTTTCTGGACTGTAACTGACACTGAGGCTCGAAAGCCAGGGTAGCGAACGGG	ASV_164	0.00243536	Higher in week 0	-8.65398	Bacteria; Firmicutes; Negativicutes; Selenomonadales; Veillonellaceae; Propionispira; NA
		TACGTAGGTGGCAAGCGTTATCCGGAATTATTGGGCGTAAAGAGGGAGCAGGCGGCAGCAAGGGTCTGTGGTGAAAGCCTGAAGCTTAACTTCAGTAAGCCATAGAAACCAGGCAGCTAGAGTGCAGGAGAGGATCGTGGAATTCCATGTGTAGCGGTGAAATGCGTAGATATATGGAGGAACACCAGTGGCGAAGGCGACGATCTGGCCTGCAACTGACGCTCAGTCCCGAAAGCGTGGGGAGCAAATAGG	ASV_135	0.00784922	Higher in week 0	-4.36217	Bacteria; Firmicutes; Erysipelotrichia; Erysipelotrichales; Erysipelotrichaceae; Clostridium_XVIII; ramosum
		TACGTAGGTGGCGAGCGTTGTCCGGAATTATTGGGCGTAAAGAGCATGTAGGCGGCTTAATAAGTCGAGCGTGAAAATGCGGGGCTCAACCCCGTATGGCGCTGGAAACTGTTAGGCTTGAGTGCAGGAGAGGAAAGGGGAATTCCCAGTGTAGCGGTGAAATGCGTAGATATTGGGAGGAACACCAGTGGCGAAGGCGCCTTTCTGGACTGTGTCTGACGCTGAGATGCGAAAGCCAGGGTAGCGAACGGG	ASV_194	0.00811899	Higher in week 1	4.34563	Bacteria; Firmicutes; Negativicutes; Selenomonadales; Acidaminococcaceae; Phascolarctobacterium; faecium
		CACCGGCAGCTCTAGTGGTAGCAGTTTTTATTGGGCCTAAAGCGTCCGTAGCCGGTTTAATAAGTCTCTGGTGAAATCCTGCAGCTTAACTGTGGGAATTGCTGGAGATACTATTAGACTTGAGATCGGGAGAGGTTAGAGGTACTCCCAGGGTAGAGGTGAAATTCTGTAATCCTGGGAGGACCGCCTGTTGCGAAGGCGTCTGACTGGAACGATTCTGACGGTGAGGGACGAAAGCTAGGGGCGCGAACCGG	ASV_7	0.00854917	Higher in week 0	-9.267	Archaea; Euryarchaeota; Methanobacteria; Methanobacteriales; Methanobacteriaceae; Methanobrevibacter; NA
		TACGTAGGGAGCAAGCGTTGTCCGGATTTACTGGGTGTAAAGGGTGCGTAGGCGGCTTTGCAAGTCAGATGTGAAATCTATGGGCTCAACCCATAAACTGCATTTGAAACTGTAGAGCTTGAGTGAAGTAGAGGCAGGCGGAATTCCCCGTGTAGCGGTGAAATGCGTAGAGATGGGGAGGAACACCAGTGGCGAAGGCGGCCTGCTGGGCTTTAACTGACGCTGAGGCACGAAAGCGTGGGTAGCAAACAGG	ASV_60	0.0145441	Higher in week 0	-8.71976	Bacteria; Firmicutes; Clostridia; Clostridiales; Ruminococcaceae; Ruminococcus; bromii
		TACGTAGGTGGCAAGCGTTATCCGGATTTATTGGGCGTAAAGCGAGCGCAGGCGGTTTTTTAAGTCTGATGTGAAAGCCCTCGGCTTAACCGAGGAAGTGCATCGGAAACTGGAAAACTTGAGTGCAGAAGAGGACAGTGGAACTCCATGTGTAGCGGTGAAATGCGTAGATATATGGAAGAACACCAGTGGCGAAGGCGGCTGTCTGGTCTGTAACTGACGCTGAGGCTCGAAAGCATGGGTAGCGAACAGG	ASV_142	0.019286	Higher in week 1	8.43575	Bacteria; Firmicutes; Bacilli; Lactobacillales; Lactobacillaceae; Lactobacillus; rhamnosus
		TACGTAGGTGGCAAGCGTTGTCCGGAATTATTGGGCGTAAAGCGCGCGCAGGCGGATCAGTTAGTCTGTCTTAAAAGTTCGGGGCTTAACCCCGTGATGGGATGGAAACTGCTGATCTAGAGTATCGGAGAGGAAAGTGGAATTCCTAGTGTAGCGGTGAAATGCGTAGATATTAGGAAGAACACCAGTGGCGAAGGCGACTTTCTGGACGAAAACTGACGCTGAGGCGCGAAAGCCAGGGGAGCGAACGGG	ASV_157	0.0235829	Higher in week 1	4.60705	Bacteria; Firmicutes; Negativicutes; Selenomonadales; Veillonellaceae; Veillonella; NA
		TACGTAGGTGGCAAGCGTTGTCCGGATTTATTGGGCGTAAAGCGAGCGCAGGCGGTTTCTTAAGTCTGATGTGAAAGCCCCCGGCTCAACCGGGGAGGGTCATTGGAAACTGGGGAACTTGAGTGCAGAAGAGGAGAGTGGAATTCCATGTGTAGCGGTGAAATGCGTAGATATATGGAGGAACACCAGTGGCGAAGGCGACTCTCTGGTCTGTAACTGACGCTGAGGCTCGAAAGCGTGGGTAGCAAACAGG	ASV_179	0.0278844	Higher in week 1	8.00848	Bacteria; Firmicutes; Bacilli; Lactobacillales; Enterococcaceae; NA; NA
		TACGTAGGGGGCAAGCGTTATCCGGATTTACTGGGTGTAAAGGGAGCGTAGACGGCATGACAAGCCAGATGTGAAAACCCAGGGCTCAACCCTGGGACTGCATTTGGAACTGCCAGGCTGGAGTGCAGGAGAGGTAAGCGGAATTCCTAGTGTAGCGGTGAAATGCGTAGATATTAGGAGGAACACCAGTGGCGAAGGCGGCTTACTGGACTGTAACTGACGTTGAGGCTCGAAAGCGTGGGGAGCAAACAGG	ASV_87	0.0288215	Higher in week 0	-7.09999	Bacteria; Firmicutes; Clostridia; Clostridiales; Lachnospiraceae; Eisenbergiella; NA
		TACGTAGGTGGCAAGCGTTGTCCGGAATTATTGGGCGTAAAGCGCGCGCAGGCGGATCAGTCAGTCTGTCTTAAAAGTTCGGGGCTTAACCCCGTGATGGGATGGAAACTGCTGATCTAGAGTATCGGAGAGGAAAGTGGAATTCCTAGTGTAGCGGTGAAATGCGTAGATATTAGGAAGAACACCAGTGGCGAAGGCGACTTTCTGGACGAAAACTGACGCTGAGGCGCGAAAGCCAGGGGAGCGAACGGG	ASV_155	0.0288215	Higher in week 1	2.81423	Bacteria; Firmicutes; Negativicutes; Selenomonadales; Veillonellaceae; Veillonella; NA
		TACGGAGGATCCGAGCGTTATCCGGATTTATTGGGTTTAAAGGGAGCGTAGGTGGACTGGTAAGTCAGTTGTGAAAGTTTGCGGCTCAACCGTAAAATTGCAGTTGATACTGTCAGTCTTGAGTACAGTAGAGGTGGGCGGAATTCGTGGTGTAGCGGTGAAATGCTTAGATATCACGAAGAACTCCGATTGCGAAGGCAGCTCACTGGACTGCAACTGACACTGATGCTCGAAAGTGTGGGTATCAAACAGG	ASV_31	0.0312782	Higher in week 0	-4.06517	Bacteria; Bacteroidetes; Bacteroidia; Bacteroidales; Bacteroidaceae; Bacteroides; NA
		TACGTAGGTGGCAAGCGTTGTCCGGATTTACTGGGTGTAAAGGGCGTGCAGCCGGGCCGGCAAGTCAGATGTGAAATCTGGAGGCTTAACCTCCAAACTGCATTTGAAACTGTAGGTCTTGAGTACCGGAGAGGTTATCGGAATTCCTTGTGTAGCGGTGAAATGCGTAGATATAAGGAAGAACACCAGTGGCGAAGGCGGATAACTGGACGGCAACTGACGGTGAGGCGCGAAAGCGTGGGGAGCAAACAGG	ASV_173	0.0348036	Higher in week 0	-6.26571	Bacteria; Firmicutes; Clostridia; Clostridiales; Ruminococcaceae; Oscillibacter; NA
		TACGTAGGGAGCGAGCGTTATCCGGATTCATTGGGCGTAAAGAGCGCGTAGGCGGCCTCTCAAGCGGGATCTCTAATCCGAGGGCTCAACCCCCGGCCGGATCCCGAACTGGGAGGCTCGAGTTCGGTAGAGGCAGGCGGAATTCCCGGTGTAGCGGTGGAATGCGCAGATATCGGGAAGAACACCGATGGCGAAGGCAGCCTGCTGGGCCGCAACTGACGCTGAGGCGCGAAAGCTAGGGGAGCGAACAGG	ASV_63	0.0351004	Higher in week 0	-7.57465	Bacteria; Actinobacteria; Actinobacteria; Coriobacteriales; Coriobacteriaceae; Eggerthella; lenta
		TACGTATGGAGCAAGCGTTATCCGGATTTACTGGGTGTAAAGGGTGCGTAGGTGGCAGTGCAAGTCAGATGTGAAAGGCCGGGGCTCAACCCCGGAGCTGCATTTGAAACTGCATAGCTGGAGTACAGGAGAGGCAGGCGGAATTCCTAGTGTAGCGGTGAAATGCGTAGATATTAGGAGGAACACCAGTGGCGAAGGCGGCCTGCTGGACTGTTACTGACACTGAGGCACGAAAGCGTGGGGAGCAAACAGG	ASV_203	0.0437843	Higher in week 0	-7.38215	Bacteria; Firmicutes; Clostridia; Clostridiales; Lachnospiraceae; NA; NA
		TACGTAGGTGGCAAGCGTTGTCCGGATTTATTGGGCGTAAAGGGAACGCAGGCGGTCTTTTAAGTCTGATGTGAAAGCCTTCGGCTTAACCGGAGTAGTGCATTGGAAACTGGAAGACTTGAGTGCAGAAGAGGAGAGTGGAACTCCATGTGTAGCGGTGAAATGCGTAGATATATGGAAGAACACCAGTGGCGAAAGCGGCTCTCTGGTCTGTAACTGACGCTGAGGTTCGAAAGCGTGGGTAGCAAACAGG	ASV_183	0.0471786	Higher in week 1	5.25712	Bacteria; Firmicutes; Bacilli; Lactobacillales; Lactobacillaceae; Lactobacillus; salivarius
		TACGTATGGTGCAAGCGTTATCCGGATTTACTGGGTGTAAAGGGAGCGTAGACGGATAGGCAAGTCTGGAGTGAAAACCCAGGGCTCAACCCTGGGACTGCTTTGGAAACTGCAGATCTGGAGTGCCGGAGAGGTAAGCGGAATTCCTAGTGTAGCGGTGAAATGCGTAGATATTAGGAGGAACACCAGTGGCGAAGGCGGCTTACTGGACGGTGACTGACGTTGAGGCTCGAAAGCGTGGGGAGCAAACAGG	ASV_210	0.0528398	Higher in week 0	-5.19443	Bacteria; Firmicutes; Clostridia; Clostridiales; Lachnospiraceae; NA; NA
		TACGTAGGGGGCAAGCGTTATCCGGATTTACTGGGTGTAAAGGGAGCGTAGACGGTGTGGCAAGTCTGATGTGAAAGGCATGGGCTCAACCTGTGGACTGCATTGGAAACTGTCATACTTGAGTGCCGGAGGGGTAAGCGGAATTCCTAGTGTAGCGGTGAAATGCGTAGATATTAGGAGGAACACCAGTGGCGAAGGCGGCTTACTGGACGGTAACTGACGTTGAGGCTCGAAAGCGTGGGGAGCAAACAGG	ASV_102	0.0638997	Higher in week 0	-3.83125	Bacteria; Firmicutes; Clostridia; Clostridiales; Lachnospiraceae; Blautia; NA
		TACGTAGGGTGCAAGCGTTATCCGGAATTATTGGGCGTAAAGGGCTCGTAGGCGGTTCGTCGCGTCCGGTGTGAAAGCCCATCGCTTAACGGTGGGTCTGCGCCGGGTACGGGCGGGCTGGAGTGCGGTAGGGGAGACTGGAATTCCCGGTGTAACGGTGGAATGTGTAGATATCGGGAAGAACACCAATGGCGAAGGCAGGTCTCTGGGCCGTCACTGACGCTGAGGAGCGAAAGCGTGGGGAGCGAACAGG	ASV_119	0.0648952	Higher in week 1	4.66664	Bacteria; Actinobacteria; Actinobacteria; Bifidobacteriales; Bifidobacteriaceae; Bifidobacterium; dentium
		TACGTAGGTGGCAAGCGTTATCCGGATTTATTGGGCGTAAAGCGAGCGCAGGCGGTCTTTTAAGTCTAATGTGAAAGCCTTCGGCTCAACCGAAGAAGTGCATTGGAAACTGGGAGACTTGAGTGCAGAAGAGGACAGTGGAACTCCATGTGTAGCGGTGAAATGCGTAGATATATGGAAGAACACCAGTGGCGAAGGCGGCTGTCTGGTCTGTAACTGACGCTGAGGCTCGAAAGCATGGGTAGCGAACAGG	ASV_140	0.0773584	Higher in week 1	5.00942	Bacteria; Firmicutes; Bacilli; Lactobacillales; Lactobacillaceae; Pediococcus; NA
		TACGGAGGATGCGAGCGTTATCCGGATTTATTGGGTTTAAAGGGTGCGTAGGCGGTTTATTAAGTTAGTGGTTAAATATTTGAGCTAAACTCAATTGTGCCATTAATACTGGTAAACTGGAGTACAGACGAGGTAGGCGGAATAAGTTAAGTAGCGGTGAAATGCATAGATATAACTTAGAACTCCGATAGCGAAGGCAGCTTACCAGACTGTAACTGACGCTGATGCACGAGAGCGTGGGTAGCGAACAGG	ASV_37	0.0773584	Higher in week 0	-4.67224	Bacteria; Bacteroidetes; Bacteroidia; Bacteroidales; Porphyromonadaceae; Odoribacter; splanchnicus
		TACGTATGGTGCAAGCGTTATCCGGATTTACTGGGTGTAAAGGGAGCGCAGGCGGTGCGGCAAGTCTGATGTGAAAGCCCGGGGCTCAACCCCGGTACTGCATTGGAAACTGTCGTACTAGAGTGTCGGAGGGGTAAGCGGAATTCCTAGTGTAGCGGTGAAATGCGTAGATATTAGGAGGAACACCAGTGGCGAAGGCGGCTTACTGGACGATAACTGACGCTGAGGCTCGAAAGCGTGGGGAGCAAACAGG	ASV_207	0.0782161	Higher in week 0	-5.6981	Bacteria; Firmicutes; Clostridia; Clostridiales; Lachnospiraceae; Roseburia; NA
		TACGTAGGTGGCAAGCGTTATCCGGAATTATTGGGCGTAAAGGGTGCGTAGGCGGCGAGATAAGTCTGAGGTAAAAGCCCGTGGCTCAACCACGGTAAGCCTTGGAAACTGTCTGGCTGGAGTGCAGGAGAGGACAATGGAATTCCATGTGTAGCGGTAAAATGCGTAGATATATGGAGGAACACCAGTGGCGAAGGCGGTTGTCTGGCCTGTAACTGACGCTGAAGCACGAAAGCGTGGGGAGCAAATAGG	ASV_136	0.0984876	Higher in week 0	-6.21271	Bacteria; Bacteroidetes; Bacteroidia; Bacteroidales; Bacteroidaceae; Anaerorhabdus; NA
		TACGTAGGGAGCAAGCGTTGTCCGGATTTACTGGGTGTAAAGGGTGCGTAGGCGGCTAGGCAAGTCAGACGTGAAAACCATGGGCTCAACCTGTGGACTGCGTTTGAAACTGTTTAGCTTGAGTGAAGTAGAGGTAGGCGGAATTCCCGGTGTAGCGGTGAAATGCGTAGAGATCGGGAGGAACACCAGTGGCGAAGGCGGCCTACTGGGCTTTAACTGACGCTGAGGCACGAAAGCATGGGTAGCAAACAGG	ASV_59	0.0984876	Higher in week 0	-4.41971	Bacteria; Firmicutes; Clostridia; Clostridiales; Ruminococcaceae; Clostridium_IV; NA
	Non-recurrer Week 1 vs Week 2	TACGGAAGGTCCAGGCGTTATCCGGATTTATTGGGTTTAAAGGGAGCGTAGGCTGGAGATTAAGTGTGTTGTGAAATGTAGACGCTCAACGTCTGAATTGCAGCGCATACTGGTTTCCTTGAGTACGCACAACGTTGGCGGAATTCGTCGTGTAGCGGTGAAATGCTTAGATATGACGAAGAACTCCGATTGCGAAGGCAGCTGACGGGAGCGCAACTGACGCTTAAGCTCGAAGGTGCGGGTATCAAACAGG	ASV_12	7.28799e-39	Higher in week 1	-29.9884	Bacteria; Bacteroidetes; Bacteroidia; Bacteroidales; Prevotellaceae; Prevotella; melaninogenica
		TACGGAAGGTCCGGGCGTTATCCGGATTTATTGGGTTTAAAGGGAGCGTAGGCTGGAGATTAAGTGTGTTGTGAAATGTAGACGCTCAACGTCTGACTTGCAGCGCATACTGGTTTCCTTGAGTACGCACAACGTTGGCGGAATTCGTCGTGTAGCGGTGAAATGCTTAGATATGACGAAGAACTCCGATTGCGAAGGCAGCTGACGGGAGCGCAACTGACGCTGAAGCTCGAAGGTGCGGGTATCGAACAGG	ASV_19	2.16344e-20	Higher in week 1	-26.324	Bacteria; Bacteroidetes; Bacteroidia; Bacteroidales; Prevotellaceae; Prevotella; histicola
		TACGTAGGTGGCAAGCGTTATCCGGAATCATTGGGCGTAAAGGGTGCGTAGGTGGCACGATAAGTCTGAAGTAAAAGGCAACAGCTCAACTGTTGTATGCTTTGGAAACTGTCGAGCTAGAGTGCAGAAGAGGGCGATGGAATTCCATGTGTAGCGGTAAAATGCGTAGATATATGGAGGAACACCAGTGGCGAAGGCGGTCGCCTGGTCTGTAACTGACACTGATGCACGAAAGCGTGGGGAGCAAATAGG	ASV_133	1.9584e-18	Higher in week 2	26.787	Bacteria; Firmicutes; Erysipelotrichia; Erysipelotrichales; Erysipelotrichaceae; NA; NA
		TACGTAGGTGGCAAGCGTTGTCCGGATTTATTGGGCGTAAAGCGAGCGCAGGCGGTTTCTTAAGTCTGATGTGAAAGCCCCCGGCTCAACCGGGGAGGGTCATTGGAAACTGGGGAACTTGAGTGCAGAAGAGGAGAGTGGAATTCCATGTGTAGCGGTGAAATGCGTAGATATATGGAGGAACACCAGTGGCGAAGGCGACTCTCTGGTCTGTAACTGACGCTGAGGCTCGAAAGCGTGGGTAGCAAACAGG	ASV_179	2.06015e-15	Higher in week 1	-24.4122	Bacteria; Firmicutes; Bacilli; Lactobacillales; Enterococcaceae; NA; NA
		TACGTATGGAGCAAGCGTTATCCGGATTTACTGGGTGTAAAGGGTGCGTAGGTGGCAGTGCAAGTCAGATGTGAAAGGCCGGGGCTCAACCCCGGAGCTGCATTTGAAACTGCATAGCTAGAGTACAGGAGAGGCAGGCGGAATTCCTAGTGTAGCGGTGAAATGCGTAGATATTAGGAGGAACACCAGTGGCGAAGGCGGCCTGCTGGACTGTTACTGACACTGAGGCACGAAAGCGTGGGGAGCAAACAGG	ASV_202	5.66497e-14	Higher in week 2	23.2921	Bacteria; Firmicutes; Clostridia; Clostridiales; Lachnospiraceae; NA; NA
		TACGTAGGGGGCAAGCGTTATCCGGATTTACTGGGTGTAAAGGGAGCGTAGACGGCACAGCAAGTCTGATGTGAAAGCCCGGGGCCCAACCCCGGAACTGCATTGGAAACTGCTGGGCTTGAGTGCAGGAGAGGTAAGCGGAATTCCTAGTGTAGCGGTGAAATGCGTAGATATTAGGAGGAACACCAGTGGCGAAGGCGGCTTACTGGACTGTAACTGACGTTGAGGCTCGAAAGCGTGGGGAGCAAACAGG	ASV_84	2.13576e-13	Higher in week 2	22.6406	Bacteria; Firmicutes; Clostridia; Clostridiales; Lachnospiraceae; NA; NA
		TACGTATGGAGCAAGCGTTATCCGGATTTACTGGGTGTAAAGGGTGCGTAGGTGGCAGTGCAAGTCAGATGTGAAAGGCCGGGGCTCAACCCCGGAGCTGCATTTGAAACTGCTCGGCTAGAGTACAGGAGAGGCAGGCGGAATTCCTAGTGTAGCGGTGAAATGCGTAGATATTAGGAGGAACACCAGTGGCGAAGGCGGCCTGCTGGACTGTTACTGACACTGAGGCACGAAAGCGTGGGGAGCAAACAGG	ASV_204	2.18904e-13	Higher in week 2	22.6728	Bacteria; Firmicutes; Clostridia; Clostridiales; Lachnospiraceae; NA; NA
		TACGTAGGTGGCGAGCGTTATCCGGAATTATTGGGCGTAAAGAGGGAGCAGGCGGCGGCAGAGGTCTGTGGTGAAAGACTGAAGCTTAACTTCAGTAAGCCATAGAAACCGGGCTGCTAGAGTGCAGGAGAGGATCGTGGAATTCCATGTGTAGCGGTGAAATGCGTAGATATATGGAGGAACACCAGTGGCGAAGGCGACGGTCTGGCCTGTAACTGACGCTCATTCCCGAAAGCGTGGGGAGCAAATAGG	ASV_188	7.43909e-11	Higher in week 2	13.4027	Bacteria; Firmicutes; Erysipelotrichia; Erysipelotrichales; Erysipelotrichaceae; Clostridium_XVIII; spiroforme
		TACGTAGGGGGCAAGCGTTATCCGGATTTACTGGGTGTAAAGGGAGCGTAGACGGCGAAGCAAGTCTGAAGTGAAAACCCAGGGCTCAACCCTGGGACTGCTTTGGAAACTGTTTTGCTAGAGTGTCGGAGAGGTAAGTGGAATTCCTAGTGTAGCGGTGAAATGCGTAGATATTAGGAGGAACACCAGCGGCGAAGGCGGCTTACTGGACGATAACTGACGTTGAGGCTCGAAAGCGTGGGGAGCAAACAGG	ASV_93	1.7217e-10	Higher in week 2	18.6861	Bacteria; Firmicutes; Clostridia; Clostridiales; Lachnospiraceae; Clostridium_XlVa; NA
		TACGTATGGTGCAAGCGTTATCCGGATTTACTGGGTGTAAAGGGAGCGTAGACGGTTGTGTAAGTCTGATGTGAAAGCCCGGGGCTCAACCCCGGGACTGCATTGGAAACTATGTAACTAGAGTGTCGGAGAGGTAAGCGGAATTCCTAGTGTAGCGGTGAAATGCGTAGATATTAGGAGGAACACCAGTGGCGAAGGCGGCTTACTGGACGATCACTGACGTTGAGGCTCGAAAGCGTGGGGAGCAAACAGG	ASV_214	1.21277e-09	Higher in week 2	18.9766	Bacteria; Firmicutes; Clostridia; Clostridiales; Lachnospiraceae; Clostridium_XlVa; NA
		TACGTAGGGAGCGAGCGTTATCCGGATTTACTGGGTGTAAAGGGTGCGTAGGCGGTTTGTTAAGTCAGAAGTGAAATTTAGGGGCTCAACCTCTAAGCTGCTTCTGAAACTGATGAACTAGAGTGTGGGAGAGGAAAGTGGAATTCCGAGTGTAGCGGTGAAATGCGTAGAGATTCGGAGGAACACCAGTAGCGAAGGCGGCTTTCTGGACCATAACTGACGCTGAGGCACGAAAGCGTGGGGAGCAAACAGG	ASV_64	4.17241e-09	Higher in week 2	18.335	Bacteria; Firmicutes; Clostridia; Clostridiales; Lachnospiraceae; Cellulosilyticum; lentocellum
		TACGTATGGTGCAAGCGTTATCCGGATTTACTGGGTGTAAAGGGAGCGTAGACGGATAGGCAAGTCTGGAGTGAAAACCCGGGGCTCAACCCCGGGACTGCTTTGGAAACTGTTTATCTAGAGTGCTGGAGAGGTAAGTGGAATTCCTAGTGTAGCGGTGAAATGCGTAGATATTAGGAGGAACACCAGTGGCGAAGGCGGCTTACTGGACAGTAACTGACGTTGAGGCTCGAAAGCGTGGGGAGCAAACAGG	ASV_211	4.17241e-09	Higher in week 2	18.3803	Bacteria; Firmicutes; Clostridia; Clostridiales; Lachnospiraceae; Ruminococcus2; NA
		TACGTATGGTGCAAGCGTTATCCGGATTTACTGGGTGTAAAGGGAGCGTAGACGGATGGGCAAGTCTGATGTGAAAACCCGGGGCTCAACCCCGGGACTGCATTGGAAACTGTTCATCTAGAGTGCTGGAGAGGTAAGTGGAATTCCTAGTGTAGCGGTGAAATGCGTAGATATTAGGAGGAACACCAGTGGCGAAGGCGGCTTACTGGACAGTAACTGACGTTGAGGCTCGAAAGCGTGGGGAGCAAACAGG	ASV_212	7.59245e-09	Higher in week 2	18.0388	Bacteria; Firmicutes; Clostridia; Clostridiales; Lachnospiraceae; Ruminococcus2; NA
		TACGTAGGGGGCAAGCGTTATCCGGATTTACTGGGTGTAAAGGGAGCGTAGACGGCGAAGCAAGTCTGGTGTGAAAACCCGGGGCTCAACCCCGGGCCTGCATTGGAAACTGTTTTGCTTGAGTGCCGGAGAGGTAAGCGGAATTCCTAGTGTAGCGGTGAAATGCGTAGATATTAGGAGGAACACCAGTGGCGAAGGCGGCTTACTGGACGGTAACTGACGTTGAGGCTCGAAAGCGTGGGGAGCAAACAGG	ASV_96	1.53595e-08	Higher in week 2	17.6793	Bacteria; Firmicutes; Clostridia; Clostridiales; Lachnospiraceae; NA; NA
		TACGTAGGGGGCAAGCGTTATCCGGATTTACTGGGTGTAAAGGGAGCGTAGACGGAGCAGCAAGTCTGATGTGAAAGGCGGGGGCTCAACCCCCGGACTGCATTGGAAACTGTTGATCTTGAGTACCGGAGAGGTAAGCGGAATTCCTAGTGTAGCGGTGAAATGCGTAGATATTAGGAGGAACACCAGTGGCGAAGGCGGCTTACTGGACGGTAACTGACGTTGAGGCTCGAAAGCGTGGGGAGCAAACAGG	ASV_82	1.65984e-07	Higher in week 2	11.4381	Bacteria; Firmicutes; Clostridia; Clostridiales; Lachnospiraceae; Blautia; NA
		TACGTAGGGAGCAAGCGTTGTCCGGATTTACTGGGTGTAAAGGGTGCGTAGGCGGCTTTGCAAGTCAGATGTGAAATCTATGGGCTCAACCCATAAACTGCATTTGAAACTGTAGAGCTTGAGTGAAGTAGAGGCAGGCGGAATTCCCCGTGTAGCGGTGAAATGCGTAGAGATGGGGAGGAACACCAGTGGCGAAGGCGGCCTGCTGGGCTTTAACTGACGCTGAGGCACGAAAGCGTGGGTAGCAAACAGG	ASV_60	2.63416e-06	Higher in week 2	13.3037	Bacteria; Firmicutes; Clostridia; Clostridiales; Ruminococcaceae; Ruminococcus; bromii
		TACGTATGGTGCAAGCGTTATCCGGATTTACTGGGTGTAAAGGGAGCGCAGGCGGAAGGCTAAGTCTGATGTGAAAGCCCGGGGCTCAACCCCGGTACTGCATTGGAAACTGGTCATCTAGAGTGTCGGAGGGGTAAGTGGAATTCCTAGTGTAGCGGTGAAATGCGTAGATATTAGGAGGAACACCAGTGGCGAAGGCGGCTTACTGGACGATAACTGACGCTGAGGCTCGAAAGCGTGGGGAGCAAACAGG	ASV_205	3.05552e-06	Higher in week 2	14.8558	Bacteria; Firmicutes; Clostridia; Clostridiales; Lachnospiraceae; Roseburia; inulinivorans
		TACGTAGGTGGCAAGCGTTGTCCGGAATTATTGGGCGTAAAGCGCGCGCAGGCGGATTGGTCAGTCTGTCTTAAAAGTTCGGGGCTTAACCCCGTGATGGGATGGAAACTGCCAATCTAGAGTATCGGAGAGGAAAGTGGAATTCCTAGTGTAGCGGTGAAATGCGTAGATATTAGGAAGAACACCAGTGGCGAAGGCGACTTTCTGGACGAAAACTGACGCTGAGGCGCGAAAGCCAGGGGAGCGAACGGG	ASV_789	5.81674e-06	Higher in week 1	-3.39556	Bacteria; Firmicutes; Negativicutes; Selenomonadales; Veillonellaceae; Veillonella; NA
		TACGTATGGAGCAAGCGTTATCCGGATTTACTGGGTGTAAAGGGAGTGTAGGTGGCATCACAAGTCAGAAGTGAAAGCCCGGGGCTCAACCCCGGGACTGCTTTTGAAACTGTGGAGCTGGAGTGCAGGAGAGGCAAGTGGAATTCCTAGTGTAGCGGTGAAATGCGTAGATATTAGGAGGAACACCAGTGGCGAAGGCGGCTTGCTGGACTGTAACTGACACTGAGGCTCGAAAGCGTGGGGAGCAAACAGG	ASV_198	0.000400932	Higher in week 2	11.8356	Bacteria; Firmicutes; Clostridia; Clostridiales; Lachnospiraceae; Clostridium_XlVa; NA
		TACGTAGGGAGCGAGCGTTGTCCGGATTTACTGGGTGTAAAGGGTGCGTAGGCGGCGAGGCAAGTCAGGCGTGAAATCTATGGGCTTAACCCATAAACTGCGCTTGAAACTGTCTTGCTTGAGTGAAGTAGAGGTAGGCGGAATTCCCGGTGTAGCGGTGAAATGCGTAGAGATCGGGAGGAACACCAGTGGCGAAGGCGGCCTACTGGGCTTTAACTGACGCTGAAGCACGAAAGCATGGGTAGCAAACAGG	ASV_66	0.000464298	Higher in week 2	10.7415	Bacteria; Firmicutes; Clostridia; Clostridiales; Ruminococcaceae; Clostridium_IV; leptum
		TACGGAGGATCCGAGCGTTATCCGGATTTATTGGGTTTAAAGGGAGCGTAGGCGGACGCTTAAGTCAGTTGTGAAAGTTTGCGGCTCAACCGTAAAATTGCAGTTGATACTGGGTGTCTTGAGTACAGTAGAGGCAGGCGGAATTCGTGGTGTAGCGGTGAAATGCTTAGATATCACGAAGAACTCCGATTGCGAAGGCAGCTTGCTGGACTGTAACTGACGCTGATGCTCGAAAGTGTGGGTATCAAACAGG	ASV_26	0.00048567	Higher in week 2	10.1909	Bacteria; Bacteroidetes; Bacteroidia; Bacteroidales; Bacteroidaceae; Bacteroides; uniformis
		TACAGAGGTCTCAAGCGTTGTTCGGAATCACTGGGCGTAAAGCGTGCGTAGGCTGTTTCGTAAGTCGTGTGTGAAAGGCGCGGGCTCAACCCGCGGACGGCACATGATACTGCGAGACTAGAGTAATGGAGGGGGAACCGGAATTCTCGGTGTAGCAGTGAAATGCGTAGATATCGAGAGGAACACTCGTGGCGAAGGCGGGTTCCTGGACATTAACTGACGCTGAGGCACGAAGGCCAGGGGAGCGAAAGGG	ASV_10	0.000645324	Higher in week 2	5.09471	Bacteria; Verrucomicrobia; Verrucomicrobiae; Verrucomicrobiales; Verrucomicrobiaceae; Akkermansia; muciniphila
		TACGTATGGTGCAAGCGTTATCCGGATTTACTGGGTGTAAAGGGAGCGTAGACGGATAGGCAAGTCTGGAGTGAAAACCCAGGGCTCAACCCTGGGACTGCTTTGGAAACTGCAGATCTGGAGTGCCGGAGAGGTAAGCGGAATTCCTAGTGTAGCGGTGAAATGCGTAGATATTAGGAGGAACACCAGTGGCGAAGGCGGCTTACTGGACGGTGACTGACGTTGAGGCTCGAAAGCGTGGGGAGCAAACAGG	ASV_210	0.00193814	Higher in week 2	10.0809	Bacteria; Firmicutes; Clostridia; Clostridiales; Lachnospiraceae; NA; NA
		TACGTAGGGAGCAAGCGTTGTCCGGATTTACTGGGTGTAAAGGGTGCGTAGGCGGTTTGGTAAGTCAGAAGTGAAATCCATGGGCTTAACCCATGAACTGCTTTTGAAACTATCGAACTTGAGTGAAGTAGAGGTAGGCGGAATTCCCGGTGTAGCGGTGAAATGCGTAGAGATCGGGAGGAACACCAGTGGCGAAGGCGGCCTACTGGGCTTTAACTGACGCTGAGGCACGAAAGCATGGGTAGCAAACAGG	ASV_62	0.0072455	Higher in week 2	8.97694	Bacteria; Firmicutes; Clostridia; Clostridiales; Ruminococcaceae; Clostridium_IV; NA
		TACGTAGGGGGCAAGCGTTATCCGGATTTACTGGGTGTAAAGGGAGCGTAGACGGACTGGCAAGTCTGATGTGAAAACCCGGGGCTCAACCCCGGGACTGCATTGGAAACTGTCAGTCTAGAGTGTCGGAGGGGTAAGTGGAATTCCTAGTGTAGCGGTGAAATGCGTAGATATTAGGAGGAACACCAGTGGCGAAGGCGGCTTACTGGACGATAACTGACGTTGAGGCTCGAAAGCGTGGGGAGCAAACAGG	ASV_2206	0.0100392	Higher in week 2	9.22036	Bacteria; Firmicutes; Clostridia; Clostridiales; Lachnospiraceae; NA; NA
		TACGTAGGGGGCTAGCGTTATCCGGATTTACTGGGCGTAAAGGGTGCGTAGGCGGTCTTTCAAGTCAGGAGTGAAAGGCTACGGCTCAACCGTAGTAAGCTCTTGAAACTGGGAGACTTGAGTGCAGGAGAGGAGAGTGGAATTCCTAGTGTAGCGGTGAAATGCGTAGATATTAGGAGGAACACCAGTTGCGAAGGCGGCTCTCTGGACTGTAACTGACGCTGAGGCACGAAAGCGTGGGGAGCAAACAGG	ASV_113	0.0179148	Higher in week 2	5.867	Bacteria; Firmicutes; Clostridia; Clostridiales; Peptostreptococcaceae; Clostridium_XI; difficile
		TACGTAGGGGGCAAGCGTTATCCGGATTTACTGGGTGTAAAGGGAGCGTAGACGGTTAAGCAAGTCTGAAGTGAAAGCCCGGGGCTCAACCCCGGTACTGCTTTGGAAACTGTTTGACTTGAGTGCAGGAGAGGTAAGTGGAATTCCTAGTGTAGCGGTGAAATGCGTAGATATTAGGAGGAACACCAGTGGCGAAGGCGGCTTACTGGACTGTAACTGACGTTGAGGCTCGAAAGCGTGGGGAGCAAACAGG	ASV_103	0.0205294	Higher in week 2	5.81754	Bacteria; Firmicutes; Clostridia; Clostridiales; Lachnospiraceae; Hungatella; NA
		TACGTAGGGGGCAAGCGTTGTCCGGAATTACTGGGTGTAAAGGGAGCGCAGGCGGAGAAGCAAGTCAGTGGTGAAAACGATGGGCTTAACTCATCGACTGCCATTGAAACTGTTTCCCTTGAGTGAAGTAGAGGCAGGCGGAATTCCGAGTGTAGCGGTGAAATGCGTAGATATTCGGAGGAACACCAGTGGCGAAGGCGGCCTGCTGGGCTTTAACTGACGCTGAGGCTCGAAAGTGTGGGGAGCAAACAGG	ASV_110	0.0226137	Higher in week 2	6.77748	Bacteria; Firmicutes; Clostridia; Clostridiales; Ruminococcaceae; Anaerotruncus; NA
		TACGTAGGTGGCAAGCGTTGTCCGGAATTATTGGGCGTAAAGCGCGCGCAGGCGGATCAGTTAGTCTGTCTTAAAAGTTCGGGGCTTAACCCCGTGATGGGATGGAAACTGCTGATCTAGAGTATCGGAGAGGAAAGTGGAATTCCTAGTGTAGCGGTGAAATGCGTAGATATTAGGAAGAACACCAGTGGCGAAGGCGACTTTCTGGACGAAAACTGACGCTGAGGCGCGAAAGCCAGGGGAGCGAACGGG	ASV_157	0.0238049	Higher in week 1	-4.05869	Bacteria; Firmicutes; Negativicutes; Selenomonadales; Veillonellaceae; Veillonella; NA
		TACGTAGGGGGCTAGCGTTATCCGGAATTACTGGGCGTAAAGGGTGCGTAGGTGGTTTCTTAAGTCAGAGGTGAAAGGCTACGGCTCAACCGTAGTAAGCCTTTGAAACTGAGAAACTTGAGTGCAGGAGAGGAGAGTAGAATTCCTAGTGTAGCGGTGAAATGCGTAGATATTAGGAGGAATACCAGTTGCGAAGGCGGCTCTCTGGACTGTAACTGACACTGAGGCACGAAAGCGTGGGGAGCAAACAGG	ASV_111	0.0277434	Higher in week 2	7.95672	Bacteria; Firmicutes; Clostridia; Clostridiales; Peptostreptococcaceae; Romboutsia; sedimentorum
		AACGTAGGTCACAAGCGTTGTCCGGAATTACTGGGTGTAAAGGGAGCGCAGGCGGGAAGACAAGTTGGAAGTGAAATCTATGGGCTCAACCCATAAACTGCTTTCAAAACTGTTTTTCTTGAGTAGTGCAGAGGTAGGCGGAATTCCCGGTGTAGCGGTGGAATGCGTAGATATCGGGAGGAACACCAGTGGCGAAGGCGGCCTACTGGGCACCAACTGACGCTGAGGCTCGAAAGTGTGGGTAGCAAACAGG	ASV_4	0.0507353	Higher in week 2	3.80399	Bacteria; Firmicutes; Clostridia; Clostridiales; Ruminococcaceae; Faecalibacterium; prausnitzii
		TACGGAGGATCCGAGCGTTATCCGGATTTATTGGGTTTAAAGGGAGCGTAGGTGGATTGTTAAGTCAGTTGTGAAAGTTTGCGGCTCAACCGTAAAATTGCAGTTGAAACTGGCAGTCTTGAGTACAGTAGAGGTGGGCGGAATTCGTGGTGTAGCGGTGAAATGCTTAGATATCACGAAGAACTCCGATTGCGAAGGCAGCTCACTAGACTGCAACTGACACTGATGCTCGAAAGTGTGGGTATCAAACAGG	ASV_32	0.0666257	Higher in week 1	-7.24529	Bacteria; Bacteroidetes; Bacteroidia; Bacteroidales; Bacteroidaceae; Bacteroides; NA
		TACGGAAGGTCCGGGCGTTATCCGGATTTATTGGGTTTAAAGGGAGCGCAGGCCGCCGTGCAAGCGTGCCGTGAAAAGCAGCGGCCCAACCGCTGCCCTGCGGCGCGAACTGCTTGGCTTGAGTGCGCCGGAAGCGGGCGGAATTCGTGGTGTAGCGGTGAAATGCTTAGATATCACGAAGAACCCCGATTGCGAAGGCAGCCCGCTGTGGCGCCACTGACGCTGAGGCTCGAAGGTGCGGGTATCGAACAGG	ASV_14	0.0991086	Higher in week 2	5.55319	Bacteria; Bacteroidetes; Bacteroidia; Bacteroidales; Prevotellaceae; Prevotella; buccae
	Recurrer Pre-treatment vs Week 1	TACGTATGGTGCAAGCGTTATCCGGATTTACTGGGTGTAAAGGGAGCGTAGACGGATAGGCAAGTCTGGAGTGAAAACCCAGGGCTCAACCCTGGGACTGCTTTGGAAACTGCAGATCTGGAGTGCCGGAGAGGTAAGCGGAATTCCTAGTGTAGCGGTGAAATGCGTAGATATTAGGAGGAACACCAGTGGCGAAGGCGGCTTACTGGACGGTGACTGACGTTGAGGCTCGAAAGCGTGGGGAGCAAACAGG	ASV_210	3.46521e-20	Higher in week 0	-27.4312	Bacteria; Firmicutes; Clostridia; Clostridiales; Lachnospiraceae; NA; NA
		TACGGAGGATCCGAGCGTTATCCGGATTTATTGGGTTTAAAGGGAGCGTAGGTGGATTGTTAAGTCAGTTGTGAAAGTTTGCGGCTCAACCGTAAAATTGCAGTTGAAACTGGCAGTCTTGAGTACAGTAGAGGTGGGCGGAATTCGTGGTGTAGCGGTGAAATGCTTAGATATCACGAAGAACTCCGATTGCGAAGGCAGCTCACTAGACTGCAACTGACACTGATGCTCGAAAGTGTGGGTATCAAACAGG	ASV_32	3.26323e-18	Higher in week 0	-28.6913	Bacteria; Bacteroidetes; Bacteroidia; Bacteroidales; Bacteroidaceae; Bacteroides; NA
		TACGTAGGTGGCAAGCGTTGTCCGGATTTATTGGGCGTAAAGCGAGCGCAGGCGGTTTCTTAAGTCTGATGTGAAAGCCCCCGGCTCAACCGGGGAGGGTCATTGGAAACTGGGAGACTTGAGTGCAGAAGAGGAGAGTGGAATTCCATGTGTAGCGGTGAAATGCGTAGATATATGGAGGAACACCAGTGGCGAAGGCGGCTCTCTGGTCTGTAACTGACGCTGAGGCTCGAAAGCGTGGGGAGCGAACAGG	ASV_178	1.12118e-16	Higher in week 1	27.7221	Bacteria; Firmicutes; Bacilli; Lactobacillales; Enterococcaceae; Enterococcus; NA
		TACGTATGGTGCAAGCGTTATCCGGATTTACTGGGTGTAAAGGGAGCGTAGACGGATGGGCAAGTCTGATGTGAAAACCCGGGGCTCAACCCCGGGACTGCATTGGAAACTGTTCATCTAGAGTGCTGGAGAGGTAAGTGGAATTCCTAGTGTAGCGGTGAAATGCGTAGATATTAGGAGGAACACCAGTGGCGAAGGCGGCTTACTGGACAGTAACTGACGTTGAGGCTCGAAAGCGTGGGGAGCAAACAGG	ASV_212	3.4212e-16	Higher in week 0	-26.7955	Bacteria; Firmicutes; Clostridia; Clostridiales; Lachnospiraceae; Ruminococcus2; NA
		TACGTAGGTGGCAAGCGTTGTCCGGATTTATTGGGCGTAAAGGGAACGCAGGCGGTCTTTTAAGTCTGATGTGAAAGCCTTCGGCTTAACCGGAGTAGTGCATTGGAAACTGGAAGACTTGAGTGCAGAAGAGGAGAGTGGAACTCCATGTGTAGCGGTGAAATGCGTAGATATATGGAAGAACACCAGTGGCGAAAGCGGCTCTCTGGTCTGTAACTGACGCTGAGGTTCGAAAGCGTGGGTAGCAAACAGG	ASV_183	7.54829e-15	Higher in week 1	25.8457	Bacteria; Firmicutes; Bacilli; Lactobacillales; Lactobacillaceae; Lactobacillus; salivarius
		TACGGAGGATTCAAGCGTTATCCGGATTTATTGGGTTTAAAGGGTGCGTAGGCGGTTTGATAAGTTAGAGGTGAAATCCCGGGGCTTAACTCCGGAACTGCCTCTAATACTGTTAGACTAGAGAGTAGTTGCGGTAGGCGGAATGTATGGTGTAGCGGTGAAATGCTTAGAGATCATACAGAACACCGATTGCGAAGGCAGCTTACCAAACTATATCTGACGTTGAGGCACGAAAGCGTGGGGAGCAAACAGG	ASV_39	1.26571e-13	Higher in week 0	-24.739	Bacteria; Bacteroidetes; Bacteroidia; Bacteroidales; Rikenellaceae; Alistipes; NA
		TACGTAGGTGGCAAGCGTTATCCGGATTTATTGGGCGTAAAGCGAGCGCAGGCGGTCTTTTAAGTCTAATGTGAAAGCCTTCGGCTCAACCGAAGAAGTGCATTGGAAACTGGGAGACTTGAGTGCAGAAGAGGACAGTGGAACTCCATGTGTAGCGGTGAAATGCGTAGATATATGGAAGAACACCAGTGGCGAAGGCGGCTGTCTGGTCTGTAACTGACGCTGAGGCTCGAAAGCATGGGTAGCGAACAGG	ASV_140	1.13772e-11	Higher in week 1	22.6664	Bacteria; Firmicutes; Bacilli; Lactobacillales; Lactobacillaceae; Pediococcus; NA
		TACGTAGGGGGCAAGCGTTATCCGGATTTACTGGGTGTAAAGGGAGCGTAGACGGCATGACAAGCCAGATGTGAAAACCCAGGGCTCAACCCTGGGACTGCATTTGGAACTGCCAGGCTGGAGTGCAGGAGAGGTAAGCGGAATTCCTAGTGTAGCGGTGAAATGCGTAGATATTAGGAGGAACACCAGTGGCGAAGGCGGCTTACTGGACTGTAACTGACGTTGAGGCTCGAAAGCGTGGGGAGCAAACAGG	ASV_87	3.91946e-11	Higher in week 0	-22.1469	Bacteria; Firmicutes; Clostridia; Clostridiales; Lachnospiraceae; Eisenbergiella; NA
		TACGTAGGGGGCAAGCGTTATCCGGATTTACTGGGTGTAAAGGGAGCGTAGACGGCATGGCAAGCCAGATGTGAAAGCCCGGGGCTCAACCCCGGGACTGCATTTGGAACTGTCAGGCTAGAGTGTCGGAGAGGAAAGCGGAATTCCTAGTGTAGCGGTGAAATGCGTAGATATTAGGAGGAACACCAGTGGCGAAGGCGGCTTTCTGGACGATGACTGACGTTGAGGCTCGAAAGCGTGGGGAGCAAACAGG	ASV_89	4.34638e-07	Higher in week 0	-14.3417	Bacteria; Firmicutes; Clostridia; Clostridiales; Lachnospiraceae; NA; NA
		TACGTAGGTGGCAAGCGTTATCCGGATTTATTGGGCGTAAAGCGAGCGCAGGCGGTTTTTTAAGTCTGATGTGAAAGCCCTCGGCTTAACCGAGGAAGTGCATCGGAAACTGGGAAACTTGAGTACAGAAGAGGACAGTGGAACTCCATGTGTAGCGGTGAAATGCGTAGATATATGGAAGAACACCAGTGGCGAAGGCGGCTGTCTGGTCTGTAACTGACGCTGAGGCTCGAAAGCATGGGTAGCGAACAGG	ASV_143	9.06034e-07	Higher in week 1	16.9752	Bacteria; Firmicutes; Bacilli; Lactobacillales; Lactobacillaceae; Lactobacillus; rhamnosus
		TACGGAGGGTGCAAGCGTTAATCGGAATTACTGGGCGTAAAGCGCACGCAGGCGGTCTGTCAAGTCGGATGTGAAATCCCCGGGCTCAACCTGGGAACTGCATTCGAAACTGGCAGGCTAGAGTCTTGTAGAGGGGGGTAGAATTCCAGGTGTAGCGGTGAAATGCGTAGAGATCTGGAGGAATACCGGTGGCGAAGGCGGCCCCCTGGACAAAGACTGACGCTCAGGTGCGAAAGCGTGGGGAGCAAACAGG	ASV_45	0.0027279	Higher in week 1	8.24233	Bacteria; Proteobacteria; Gammaproteobacteria; Enterobacteriales; Enterobacteriaceae; Enterobacter; NA
		TACGGAGGATCCGAGCGTTATCCGGATTTATTGGGTTTAAAGGGAGCGTAGATGGATGTTTAAGTCAGTTGTGAAAGTTTGCGGCTCAACCGTAAAATTGCAGTTGATACTGGATATCTTGAGTGCAGTTGAGGCAGGCGGAATTCGTGGTGTAGCGGTGAAATGCTTAGATATCACGAAGAACTCCGATTGCGAAGGCAGCCTGCTAAGCTGCAACTGACATTGAGGCTCGAAAGTGTGGGTATCAAACAGG	ASV_23	0.00862199	Higher in week 0	-8.50013	Bacteria; Bacteroidetes; Bacteroidia; Bacteroidales; Bacteroidaceae; Bacteroides; NA
		TACGTAGGTGGCAAGCGTTGTCCGGAATTATTGGGCGTAAAGCGCGCGCAGGCGGATAGGTCAGTCTGTCTTAAAAGTTCGGGGCTTAACCCCGTGATGGGATGGAAACTGCCAATCTAGAGTATCGGAGAGGAAAGTGGAATTCCTAGTGTAGCGGTGAAATGCGTAGATATTAGGAAGAACACCAGTGGCGAAGGCGACTTTCTGGACGAAAACTGACGCTGAGGCGCGAAAGCCAGGGGAGCGAACGGG	ASV_153	0.0189141	Higher in week 1	4.88355	Bacteria; Firmicutes; Negativicutes; Selenomonadales; Veillonellaceae; Veillonella; NA
		TACGTAGGTCCCGAGCGTTATCCGGATTTATTGGGCGTAAAGCGAGCGCAGGCGGTTAGATAAGTCTGAAGTTAAAGGCTGTGGCTTAACCATAGTACGCTTTGGAAACTGTTTAACTTGAGTGCAAGAGGGGAGAGTGGAATTCCATGTGTAGCGGTGAAATGCGTAGATATATGGAGGAACACCGGTGGCGAAAGCGGCTCTCTGGCTTGTAACTGACGCTGAGGCTCGAAAGCGTGGGGAGCAAACAGG	ASV_125	0.0200388	Higher in week 0	-8.88518	Bacteria; Firmicutes; Bacilli; Lactobacillales; Streptococcaceae; Streptococcus; NA
		TACGGAGGATGCGAGCGTTATCCGGATTTATTGGGTTTAAAGGGTGCGTAGGTGGTGATTTAAGTCAGCGGTGAAAGTTTGTGGCTCAACCATAAAATTGCCGTTGAAACTGGGTTACTTGAGTGTGTTTGAGGTAGGCGGAATGCGTGGTGTAGCGGTGAAATGCATAGATATCACGCAGAACTCCGATTGCGAAGGCAGCTTACTAAACCATAACTGACACTGAAGCACGAAAGCGTGGGGATCAAACAGG	ASV_38	0.0379849	Higher in week 0	-7.29594	Bacteria; Bacteroidetes; Bacteroidia; Bacteroidales; Porphyromonadaceae; Parabacteroides; merdae
		TACGGAGGATCCGAGCGTTATCCGGATTTATTGGGTTTAAAGGGTGCGTAGGCGGCCTTTTAAGTCAGCGGTGAAAGTCTGTGGCTCAACCATAGAATTGCCGTTGAAACTGGGGGGCTTGAGTATGTTTGAGGCAGGCGGAATGCGTGGTGTAGCGGTGAAATGCTTAGATATCACGAAGAACTCCGATTGCGAAGGCAGCCTGCTAAGCTGCAACTGACATTGAGGCTCGAAAGTGTGGGTATCAAACAGG	ASV_36	0.0379849	Higher in week 0	-8.20821	Bacteria; Bacteroidetes; Bacteroidia; Bacteroidales; Porphyromonadaceae; Parabacteroides; NA
		TACGTAGGTGGCGAGCGTTATCCGGAATTATTGGGCGTAAAGAGGGAGCAGGCGGCGGCAGAGGTCTGTGGTGAAAGACTGAAGCTTAACTTCAGTAAGCCATAGAAACCGGGCTGCTAGAGTGCAGGAGAGGATCGTGGAATTCCATGTGTAGCGGTGAAATGCGTAGATATATGGAGGAACACCAGTGGCGAAGGCGACGGTCTGGCCTGTAACTGACGCTCATTCCCGAAAGCGTGGGGAGCAAATAGG	ASV_188	0.0852427	Higher in week 0	-7.10745	Bacteria; Firmicutes; Erysipelotrichia; Erysipelotrichales; Erysipelotrichaceae; Clostridium_XVIII; spiroforme
		TACGTAGGGGGCAAGCGTTATCCGGATTTACTGGGTGTAAAGGGAGCGTAGACGGCGACGCAAGTCTGGAGTGAAAGCCCGGGGCCCAACCCCGGGACTGCTTTGGAAACTGTGCTGCTGGAGTGCAGGAGAGGTAAGTGGAATTCCTAGTGTAGCGGTGAAATGCGTAGATATTAGGAGGAACACCAGTGGCGAAGGCGGCTTACTGGACTGTAACTGACGTTGAGGCTCGAAAGCGTGGGGAGCAAACAGG	ASV_97	0.0956234	Higher in week 0	-6.86905	Bacteria; Firmicutes; Clostridia; Clostridiales; Lachnospiraceae; Clostridium_XlVa; NA
		TACGTAGGGGGCAAGCGTTATCCGGATTTACTGGGTGTAAAGGGAGCGTAGACGGCAGTGCAAGTCTGAAGTGAAAGCCCGGGGCTCAACCCCGGGACTGCTTTGGAAACTGTGCAGCTAGAGTGTCGGAGAGGCAAGCGGAATTCCTAGTGTAGCGGTGAAATGCGTAGATATTAGGAGGAACACCAGTGGCGAAGGCGGCTTGCTGGACGATGACTGACGTTGAGGCTCGAAAGCGTGGGGAGCAAACAGG	ASV_85	0.0986848	Higher in week 0	-6.67706	Bacteria; Firmicutes; Clostridia; Clostridiales; Lachnospiraceae; Dorea; NA
		TACGGAGGGTGCAAGCGTTAATCGGAATTACTGGGCGTAAAGCGCACGCAGGCGGTCTGTCAAGTCGGATGTGAAATCCCCGGGCTCAACCTGGGAACTGCATCCGAAACTGGCAGGCTAGAGTCTTGTAGAGGGGGGTAGAATTCCAGGTGTAGCGGTGAAATGCGTAGAGATCTGGAGGAATACCGGTGGCGAAGGCGGCCCCCTGGACAAAGACTGACGCTCAGGTGCGAAAGCGTGGGGAGCAAACAGG	ASV_44	0.0986848	Higher in week 1	5.33127	Bacteria; Proteobacteria; Gammaproteobacteria; Enterobacteriales; Enterobacteriaceae; NA; NA
		TACGTAGGGGGCAAGCGTTATCCGGATTTACTGGGTGTAAAGGGAGCGTAGACGGCGAAGCAAGTCTGGAGTGAAAACCCAGGGCTCAACCCTGGGACTGCTTTGGAAACTGTTTTGCTAGAGTGTCGGAGAGGTAAGTGGAATTCCTAGTGTAGCGGTGAAATGCGTAGATATTAGGAGGAACACCAGTGGCGAAGGCGGCTTACTGGACGATAACTGACGTTGAGGCTCGAAAGCGTGGGGAGCAAACAGG	ASV_95	0.0986848	Higher in week 0	-6.85893	Bacteria; Firmicutes; Clostridia; Clostridiales; Lachnospiraceae; Clostridium_XlVa; citroniae
	Recurrer Week 1 vs Week 2	TACGTAGGTGGCAAGCGTTGTCCGGATTTATTGGGCGTAAAGCGAGCGCAGGCGGTTTCTTAAGTCTGATGTGAAAGCCCCCGGCTCAACCGGGGAGGGTCATTGGAAACTGGGAAACTTGAGTGCAGAAGAGGAGAGTGGAATTCCATGTGTAGCGGTGAAATGCGTAGATATATGGAGGAACACCAGTGGCGAAGGCGGCTCTCTGGTCTGTAACTGACGCTGAGGCTCGAAAGCGTGGGGAGCAAACAGG	ASV_176	6.82574e-13	Higher in week 1	-26.0569	Bacteria; Firmicutes; Bacilli; Lactobacillales; Enterococcaceae; Enterococcus; NA
		TACGGAAGGTCCGGGCGTTATCCGGATTTATTGGGTTTAAAGGGAGCGCAGGCCGCCGTGCAAGCGTGCCGTGAAAAGCAGCGGCCCAACCGCTGCCCTGCGGCGCGAACTGCCTGGCTTGAGTGCGCCGGAAGCGGGCGGAATTCGTGGTGTAGCGGTGAAATGCTTAGATATCACGAAGAACCCCGATTGCGAAGGCAGCCCGCTGTGGCGCCACTGACGCTGAGGCTCGAAGGTGCGGGTATCGAACAGG	ASV_13	1.26147e-12	Higher in week 2	25.1461	Bacteria; Bacteroidetes; Bacteroidia; Bacteroidales; Prevotellaceae; Prevotella; buccae
		TACGTAGGTGGCAAGCGTTGTCCGGAATTATTGGGCGTAAAGGGAGCGCAGGTGGGAAAATAAGTCTGTTTTAAAAGTGCGGGGCTCAACCCCGTGATGGAATGGAAACTGTTTTTCTTGAGTGCAGGAGAGGAAAGTGGAATTCCTAGTGTAGCGGTGAAATGCGTAGATATTAGGAGGAACACCAGTGGCGAAGGCGACTTTCTGGACTGTAACTGACACTGAGGCTCGAAAGCCAGGGTAGCGAACGGG	ASV_164	1.26147e-12	Higher in week 1	-25.0296	Bacteria; Firmicutes; Negativicutes; Selenomonadales; Veillonellaceae; Propionispira; NA
		TACGTAGGTGGCAAGCGTTGTCCGGAATTATTGGGCGTAAAGAGCATGTAGGCGGGCTTTTAAGTCCGACGTGAAAATGCGGGGCTTAACCCCGTATGGCGTTGGATACTGGAAGTCTTGAGTGCAGGAGAGGAAAGGGGAATTCCCAGTGTAGCGGTGAAATGCGTAGATATTGGGAGGAACACCAGTGGCGAAGGCGCCTTTCTGGACTGTGTCTGACGCTGAGATGCGAAAGCCAGGGTAGCAAACGGG	ASV_152	4.20887e-12	Higher in week 2	24.4886	Bacteria; Firmicutes; Negativicutes; Selenomonadales; Acidaminococcaceae; Acidaminococcus; fermentans
		TACGGAGGGTGCAAGCGTTAATCGGAATTACTGGGCGTAAAGCGCACGCAGGCGGTTGATTGAGTCAGATGTGAAATCCCCGGGCTTAACCCGGGAATTGCATCTGATACTGGTCAGCTAGAGTCTTGTAGAGGGGGGTAGAATTCCATGTGTAGCGGTGAAATGCGTAGAGATGTGGAGGAATACCGGTGGCGAAGGCGGCCCCCTGGACAAAGACTGACGCTCAGGTGCGAAAGCGTGGGGAGCAAACAGG	ASV_51	1.40425e-11	Higher in week 1	-23.7236	Bacteria; Proteobacteria; Gammaproteobacteria; Enterobacteriales; Enterobacteriaceae; Morganella; morganii
		TACGGAGGATCCGAGCGTTATCCGGATTTATTGGGTTTAAAGGGAGCGTAGATGGATGTTTAAGTCAGTTGTGAAAGTTTGCGGCTCAACCGTAAAATTGCAGTTGATACTGGATGTCTTGAGTGCAGTTGAGGCAGGCGGAATTCGTGGTGTAGCGGTGAAATGCTTAGATATCACGAAGAACTCCGATTGCGAAGGCAGCCTGCTAAGCTGCAACTGACATTGAGGCTCGAAAGTGTGGGTATCAAACAGG	ASV_24	2.56431e-11	Higher in week 1	-23.641	Bacteria; Bacteroidetes; Bacteroidia; Bacteroidales; Bacteroidaceae; Bacteroides; dorei
		TACGTAGGGGGCAAGCGTTATCCGGATTTACTGGGTGTAAAGGGAGCGTAGACGGCGCAGCAAGTCTGATGTGAAAGGCAGGGGCTTAACCCCTGGACTGCATTGGAAACTGCTGTGCTTGAGTGCCGGAGGGGTAAGCGGAATTCCTAGTGTAGCGGTGAAATGCGTAGATATTAGGAGGAACACCAGTGGCGAAGGCGGCTTACTGGACGGTAACTGACGTTGAGGCTCGAAAGCGTGGGGAGCAAACAGG	ASV_100	1.05977e-10	Higher in week 1	-22.8936	Bacteria; Firmicutes; Clostridia; Clostridiales; Lachnospiraceae; Blautia; faecis
		AACGTAGGTCACAAGCGTTGTCCGGAATTACTGGGTGTAAAGGGAGCGCAGGCGGGAAGACAAGTTGGAAGTGAAATCTATGGGCTTAACCCATAAACTGCTTTCAAAACTGTTTTTCTTGAGTAGTGCAGAGGTAGGCGGAATTCCCGGTGTAGCGGTGGAATGCGTAGATATCGGGAGGAACACCAGTGGCGAAGGCGGCCTACTGGGCACCAACTGACGCTGAGGCTCGAAAGTGTGGGTAGCAAACAGG	ASV_5	7.81929e-09	Higher in week 2	20.511	Bacteria; Firmicutes; Clostridia; Clostridiales; Ruminococcaceae; Faecalibacterium; prausnitzii
		TACGTAGGTGGCGAGCGTTATCCGGATTTACTGGGCGTAAAGGATGCGTAGGTGGAATTTTAAGTGGGATGTGAAATACCCGGGCTCAACCTGGGAACTGCATTCCAAACTGGAATTCTAGAGTGCAGGAGAGGAAAGCGGAATTCCTAGTGTAGCGGTGAAATGCGTAGAGATTAGGAAGAACACCAGTGGCGAAGGCGGCTTTCTGGACTGTAACTGACACTGAGGCATGAAAGCGTGGGGAGCAAACAGG	ASV_191	1.50088e-08	Higher in week 2	19.7851	Bacteria; Firmicutes; Clostridia; Clostridiales; Clostridiaceae_1; Clostridium_sensu_stricto; cadaveris
		TACGTAGGTGGCAAGCGTTGTCCGGATTTACTGGGCGTAAAGGGAGCGTAGGTGGATATTTAAGTGGGATGTGAAATACTCGGGCTTAACCTGGGTGCTGCATTCCAAACTGGATATCTAGAGTGCAGGAGAGGAAAGGAGAATTCCTAGTGTAGCGGTGAAATGCGTAGAGATTAGGAAGAATACCAGTGGCGAAGGCGCCTTTCTGGACTGTAACTGACACTGAGGCTCGAAAGCGTGGGGAGCAAACAGG	ASV_1155	2.36553e-08	Higher in week 2	19.486	Bacteria; Firmicutes; Clostridia; Clostridiales; Clostridiaceae_1; Clostridium_sensu_stricto; butyricum
		TACGTAGGTGGCAAGCGTTATCCGGAATTATTGGGCGTAAAGAGGGAGCAGGCGGCAGCAAGGGTCTGTGGTGAAAGCCTGAAGCTTAACTTCAGTAAGCCATAGAAACCAGGCAGCTAGAGTGCAGGAGAGGATCGTGGAATTCCATGTGTAGCGGTGAAATGCGTAGATATATGGAGGAACACCAGTGGCGAAGGCGACGATCTGGCCTGCAACTGACGCTCAGTCCCGAAAGCGTGGGGAGCAAATAGG	ASV_135	2.73139e-07	Higher in week 2	15.7108	Bacteria; Firmicutes; Erysipelotrichia; Erysipelotrichales; Erysipelotrichaceae; Clostridium_XVIII; ramosum
		TACGTAGGTGGCAAGCGTTGTCCGGATTTATTGGGCGTAAAGCGAGCGCAGGCGGTTTCTTAAGTCTGATGTGAAAGCCCCCGGCTCAACCGGGGAGGGTCATTGGAAACTGGGAGACTTGAGTGCAGAAGAGGAGAGTGGAATTCCATGTGTAGCGGTGAAATGCGTAGATATATGGAGGAACACCAGTGGCGAAGGCGGCTCTCTGGTCTGTAACTGACGCTGAGGCTCGAAAGCGTGGGGAGCGAACAGG	ASV_178	0.000521529	Higher in week 2	11.9436	Bacteria; Firmicutes; Bacilli; Lactobacillales; Enterococcaceae; Enterococcus; NA
		TACGTAGGGGGCAAGCGTTATCCGGATTTACTGGGTGTAAAGGGAGCGTAGACGGAAGAGCAAGTCTGATGTGAAAGGCTGGGGCTTAACCCCAGGACTGCATTGGAAACTGTTTTTCTAGAGTGCCGGAGAGGTAAGCGGAATTCCTAGTGTAGCGGTGAAATGCGTAGATATTAGGAGGAACACCAGTGGCGAAGGCGGCTTACTGGACGGTAACTGACGTTGAGGCTCGAAAGCGTGGGGAGCAAACAGG	ASV_76	0.00287777	Higher in week 2	11.3838	Bacteria; Firmicutes; Clostridia; Clostridiales; Lachnospiraceae; Blautia; NA
		TACGGAGGGTGCAAGCGTTAATCGGAATTACTGGGCGTAAAGCGCACGCAGGCGGTCTGTCAAGTCGGATGTGAAATCCCCGGGCTCAACCTGGGAACTGCATTCGAAACTGGCAGGCTGGAGTCTTGTAGAGGGGGGTAGAATTCCAGGTGTAGCGGTGAAATGCGTAGAGATCTGGAGGAATACCGGTGGCGAAGGCGGCCCCCTGGACAAAGACTGACGCTCAGGTGCGAAAGCGTGGGGAGCAAACAGG	ASV_46	0.0614204	Higher in week 1	-4.69324	Bacteria; Proteobacteria; Gammaproteobacteria; Enterobacteriales; Enterobacteriaceae; NA; NA
		TACGTAGGTGGCGAGCGTTGTCCGGATTTACTGGGCGTAAAGGGAGCGTAGGCGGATTTTTAAGTGAGATGTGAAATACCCGGGCTCAACTTGGGTGCTGCATTTCAAACTGGAAGTCTAGAGTGCAGGAGAGGAGAGTGGAATTCCTAGTGTAGCGGTGAAATGCGTAGAGATTAGGAAGAACACCAGTGGCGAAGGCGACTCTCTGGACTGTAACTGACGCTGAGGCTCGAAAGCGTGGGGAGCAAACAGG	ASV_196	0.0855283	Higher in week 2	6.84815	Bacteria; Firmicutes; Clostridia; Clostridiales; Clostridiaceae_1; Clostridium_sensu_stricto; NA

## Sheet: B. Metabs
			FDR	Coefficient >0 = increased risk of recurrence <0 = decreased risk of recurrence	Super Pathway	Sub Pathway
Inter-group	Week 1 Recurrer vs Non-recurrer	vanillylmandelate (VMA)	0.0469616	1.25616	Amino Acid	Tyrosine Metabolism
	Week 2 Recurrer vs Non-recurrer	behenoyl ethanolamide (22:0)*	0.000457582	-1.61547	Lipid	Endocannabinoid
		glucuronide of piperine metabolite C17H21NO3 (1)*	0.000457582	1.37603	Xenobiotics	Food Component/Plant
		glucuronide of piperine metabolite C17H21NO3 (4)*	0.000457582	1.37164	Xenobiotics	Food Component/Plant
		pregnanediol-3-glucuronide	0.000457582	1.23854	Lipid	Progestin Steroids
		1-palmitoyl-2-stearoyl-GPC (16:0/18:0)	0.00270741	1.56363	Lipid	Phosphatidylcholine (PC)
		estrone 3-sulfate	0.0030203	1.61813	Lipid	Estrogenic Steroids
		etiocholanolone glucuronide	0.0055861	1.25651	Lipid	Androgenic Steroids
		lignoceroyl sphingomyelin (d18:1/24:0)	0.0055861	1.56527	Lipid	Sphingomyelins
		salicyluric glucuronide*	0.0055861	1.39549	Xenobiotics	Drug - Analgesics, Anesthetics
		taurohyocholate*	0.0055861	1.59771	Lipid	Secondary Bile Acid Metabolism
		sphingomyelin (d18:2/24:1, d18:1/24:2)*	0.00713396	1.48545	Lipid	Sphingomyelins
		D-urobilin	0.0144937	-0.902636	Cofactors and Vitamins	Hemoglobin and Porphyrin Metabolism
		6'-sialyllactose	0.0153137	1.24018	Carbohydrate	Disaccharides and Oligosaccharides
		11beta-hydroxyetiocholanolone glucuronide*	0.015551	1.14876	Lipid	Androgenic Steroids
		glucuronide of piperine metabolite C17H21NO3 (6)*	0.015551	1.06704	Xenobiotics	Food Component/Plant
		tetrahydrocorticosterone glucuronide	0.015551	0.933967	Lipid	Corticosteroids
		sphingomyelin (d18:1/20:0, d16:1/22:0)*	0.0193673	1.43617	Lipid	Sphingomyelins
		taurochenodeoxycholic acid 3-sulfate	0.0282725	1.43295	Lipid	Secondary Bile Acid Metabolism
		behenoyl sphingomyelin (d18:1/22:0)*	0.0378441	1.36818	Lipid	Sphingomyelins
		apigenin sulfate (1)	0.0400261	1.17892	Xenobiotics	Food Component/Plant
		lignoceroyl ethanolamide (24:0)*	0.0400261	-1.28784	Lipid	Endocannabinoid
		2-stearoyl-GPE (18:0)*	0.0542125	1.22277	Lipid	Lysophospholipid
		N-methyl-GABA	0.0622084	-1.19465	Amino Acid	Glutamate Metabolism
		arachidoyl ethanolamide (20:0)*	0.0622084	-0.640347	Lipid	Endocannabinoid
		decanoylcarnitine (C10)	0.0622084	1.33703	Lipid	Fatty Acid Metabolism (Acyl Carnitine, Medium Chain)
		sulfate of piperine metabolite C16H17NO3 (2)*	0.0622084	1.1691	Xenobiotics	Food Component/Plant
		tricosanoyl sphingomyelin (d18:1/23:0)*	0.0782709	1.1243	Lipid	Sphingomyelins
		vancomycin	0.0924453	0.871917	Xenobiotics	Drug - Antibiotic
		tetrahydrocortisol glucuronide	0.0941201	0.96692	Lipid	Corticosteroids
			FDR	Coefficient (>0 = higher in next week, <0 = higher in prior week)	Super Pathway	Sub Pathway
Intra-group	Non-recurrer Pre-treatment vs Week 1	sphingomyelin (d18:1/22:1, d18:2/22:0, d16:1/24:1)*	1.68895e-07	-1.79858	Lipid	Sphingomyelins
		1-(1-enyl-palmitoyl)-2-palmitoyl-GPC (P-16:0/16:0)*	1.64511e-06	-1.65645	Lipid	Plasmalogen
		6-hydroxynicotinate	1.64511e-06	1.95976	Cofactors and Vitamins	Nicotinate and Nicotinamide Metabolism
		Flavone derivative C26H28O14 (2)*	1.74089e-06	1.3694	Partially Characterized Molecules	Partially Characterized Molecules
		sphingomyelin (d18:2/23:0, d18:1/23:1, d17:1/24:1)*	1.74089e-06	-1.90335	Lipid	Sphingomyelins
		sphingomyelin (d18:2/16:0, d18:1/16:1)*	3.94937e-06	-1.55933	Lipid	Sphingomyelins
		gamma-glutamylcitrulline*	5.93532e-06	-1.46964	Peptide	Gamma-glutamyl Amino Acid
		sphingomyelin (d18:1/20:1, d18:2/20:0)*	7.11958e-06	-1.84584	Lipid	Sphingomyelins
		Flavone derivative C26H28O14 (4)*	7.46205e-06	1.2404	Partially Characterized Molecules	Partially Characterized Molecules
		5-methylhexanoate (i7:0)	9.59685e-06	-1.50819	Lipid	Fatty Acid, Branched
		lignoceroyl sphingomyelin (d18:1/24:0)	1.0586e-05	-1.42736	Lipid	Sphingomyelins
		sphingomyelin (d18:1/14:0, d16:1/16:0)*	1.63927e-05	-1.36438	Lipid	Sphingomyelins
		N1,N10-dicoumaroylspermidine	1.96601e-05	1.3469	Xenobiotics	Food Component/Plant
		pheophorbide A	1.96601e-05	1.41423	Xenobiotics	Food Component/Plant
		indole-3-carboxylate	2.2106e-05	-1.40971	Amino Acid	Tryptophan Metabolism
		2'-O-methyluridine	2.28538e-05	-1.40277	Nucleotide	Pyrimidine Metabolism, Uracil containing
		tricosanoyl sphingomyelin (d18:1/23:0)*	3.04149e-05	-1.34802	Lipid	Sphingomyelins
		linoleoyl-arachidonoyl-glycerol (18:2/20:4) [2]*	3.05239e-05	-1.41789	Lipid	Diacylglycerol
		sphingomyelin (d18:2/24:1, d18:1/24:2)*	3.1627e-05	-1.29338	Lipid	Sphingomyelins
		catechin	3.4688e-05	1.37801	Xenobiotics	Food Component/Plant
		S-methylcysteine sulfoxide	3.50385e-05	-1.7775	Amino Acid	Methionine, Cysteine, SAM and Taurine Metabolism
		carboxy-methyl-arginine	3.50385e-05	1.36165	Amino Acid	Urea cycle; Arginine and Proline Metabolism
		linoleoyl-linolenoyl-glycerol (18:2/18:3) [1]*	4.05535e-05	1.50089	Lipid	Diacylglycerol
		5-methyluridine (ribothymidine)	4.93796e-05	-1.38178	Nucleotide	Pyrimidine Metabolism, Uracil containing
		sphingomyelin (d18:1/17:0, d17:1/18:0, d19:1/16:0)	4.93796e-05	-1.30586	Lipid	Sphingomyelins
		1-stearoyl-2-oleoyl-GPS (18:0/18:1)	5.74962e-05	-1.52687	Lipid	Phosphatidylserine (PS)
		1,1-kestotetraose	5.9999e-05	1.26782	Xenobiotics	Food Component/Plant
		5-methylthioribose	7.86086e-05	-1.76377	Amino Acid	Methionine, Cysteine, SAM and Taurine Metabolism
		2-hydroxyoctanoate	8.60663e-05	-1.33525	Lipid	Fatty Acid, Monohydroxy
		linoleoyl-arachidonoyl-glycerol (18:2/20:4) [1]*	8.95629e-05	-1.40416	Lipid	Diacylglycerol
		5-hydroxyhexanoate	9.03399e-05	-1.2161	Lipid	Fatty Acid, Monohydroxy
		apigenin	0.000100261	1.19334	Xenobiotics	Food Component/Plant
		10-nonadecenoate (19:1n9)	0.000103238	-1.21274	Lipid	Long Chain Monounsaturated Fatty Acid
		2,4,6-trihydroxybenzoate	0.000112898	1.50318	Xenobiotics	Benzoate Metabolism
		1-palmitoyl-2-stearoyl-GPC (16:0/18:0)	0.000144667	-1.23155	Lipid	Phosphatidylcholine (PC)
		dihydrocaffeate	0.000144667	1.55825	Xenobiotics	Food Component/Plant
		aconitate [cis or trans]	0.00016504	-1.30921	Energy	TCA Cycle
		sphingomyelin (d18:1/21:0, d17:1/22:0, d16:1/23:0)*	0.00016504	-1.41637	Lipid	Sphingomyelins
		isocaproylglycine	0.000174303	-1.4331	Lipid	Fatty Acid Metabolism (Acyl Glycine)
		theanine	0.000174508	1.34513	Xenobiotics	Food Component/Plant
		cytidine 2' or 3'-monophosphate (2' or 3'-CMP)	0.000181382	-1.25766	Nucleotide	Pyrimidine Metabolism, Cytidine containing
		fucosterol	0.000181382	1.30369	Lipid	Sterol
		oleoyl-arachidonoyl-glycerol (18:1/20:4) [2]*	0.000181382	-1.26863	Lipid	Diacylglycerol
		Flavone derivative C26H28O14 (3)*	0.000189929	1.15178	Partially Characterized Molecules	Partially Characterized Molecules
		glutamine conjugate of C9H16O2 (1)*	0.000202776	-1.98293	Partially Characterized Molecules	Partially Characterized Molecules
		nicotianamine	0.0002274	1.7305	Xenobiotics	Food Component/Plant
		histidylalanine	0.000231122	-1.23198	Peptide	Dipeptide
		1-oleoyl-sn-glycero-2',3'-cyclic phosphate	0.000296334	-1.39189	Lipid	Lysophospholipid
		coumaroylquinate (5)	0.000328731	1.14498	Xenobiotics	Food Component/Plant
		4-methylthio-2-oxobutanoate	0.000335223	-1.24068	Amino Acid	Methionine, Cysteine, SAM and Taurine Metabolism
		caffeate	0.000335223	1.51212	Xenobiotics	Food Component/Plant
		epicatechin	0.000335223	1.18062	Xenobiotics	Food Component/Plant
		(3'-5')-guanylylcytidine	0.000338031	-1.19185	Nucleotide	Dinucleotide
		(3'-5')-cytidylylguanosine	0.000345809	-1.13251	Nucleotide	Dinucleotide
		oleoyl-arachidonoyl-glycerol (18:1/20:4) [1]*	0.000383895	-1.23259	Lipid	Diacylglycerol
		(3'-5')-guanylyladenosine*	0.000445915	-1.19721	Nucleotide	Dinucleotide
		N-carboxymethylalanine	0.000445915	1.66346	Xenobiotics	Food Component/Plant
		alpha-tocotrienol	0.000445915	1.56519	Cofactors and Vitamins	Tocopherol Metabolism
		pseudouridine	0.000445915	-1.47049	Nucleotide	Pyrimidine Metabolism, Uracil containing
		(3'-5')-adenylyladenosine*	0.000523384	-1.14277	Nucleotide	Dinucleotide
		2-hydroxyoleate	0.000534815	1.21366	Lipid	Fatty Acid, Monohydroxy
		carnosine	0.000672414	1.39237	Amino Acid	Histidine Metabolism
		3-carboxy-4-methyl-5-propyl-2-furanpropanoate (CMPF)	0.000672476	-1.17019	Lipid	Fatty Acid, Dicarboxylate
		N-stearoyltaurine	0.000690545	-1.09626	Lipid	Endocannabinoid
		lactosyl-N-nervonoyl-sphingosine (d18:1/24:1)*	0.000717665	-0.46051	Lipid	Lactosylceramides (LCER)
		N-behenoyl-sphingadienine (d18:2/22:0)*	0.000718956	-1.13474	Lipid	Ceramides
		sphingomyelin (d18:0/18:0, d19:0/17:0)*	0.000718956	-1.02139	Lipid	Dihydrosphingomyelins
		1-linolenoylglycerol (18:3)	0.000719681	1.36067	Lipid	Monoacylglycerol
		3-hydroxysuberate	0.000719681	1.51564	Lipid	Fatty Acid, Monohydroxy
		p-cresol sulfate	0.000719681	-1.45412	Xenobiotics	Benzoate Metabolism
		(3'-5')-cytidylyluridine*	0.000724419	-1.0871	Nucleotide	Dinucleotide
		(3'-5')-guanylyluridine	0.000724419	-1.09822	Nucleotide	Dinucleotide
		palmitoyl-arachidonoyl-glycerol (16:0/20:4) [2]*	0.000724419	-1.4249	Lipid	Diacylglycerol
		(3'-5')-adenylylguanosine*	0.000757869	-1.08618	Nucleotide	Dinucleotide
		1-(1-enyl-palmitoyl)-2-oleoyl-GPC (P-16:0/18:1)*	0.000757869	-1.18764	Lipid	Plasmalogen
		N-acetylthreonine	0.000757869	-1.14508	Amino Acid	Glycine, Serine and Threonine Metabolism
		N-[3',4'-dihydroxy-(E)-cinnamoyl]-L-tyrosine	0.000770916	1.29207	Xenobiotics	Food Component/Plant
		pheophytin A	0.00077349	1.60114	Xenobiotics	Food Component/Plant
		N(1)-acetylspermine	0.000854549	-1.13324	Amino Acid	Polyamine Metabolism
		behenoyl sphingomyelin (d18:1/22:0)*	0.00104468	-1.04947	Lipid	Sphingomyelins
		lysylleucine	0.00112135	-1.05422	Peptide	Dipeptide
		ceramide (d16:1/24:1, d18:1/22:1)*	0.00115956	-1.07811	Lipid	Ceramides
		lignoceroylcarnitine (C24)*	0.00136662	-1.00186	Lipid	Fatty Acid Metabolism (Acyl Carnitine, Long Chain Saturated)
		linoleoyl-linolenoyl-glycerol (18:2/18:3) [2]*	0.00151792	1.33572	Lipid	Diacylglycerol
		Flavone derivative C26H28O14 (5)*	0.00156065	0.978922	Partially Characterized Molecules	Partially Characterized Molecules
		5-hydroxymethylfurfural	0.00164732	1.11624	Xenobiotics	Food Component/Plant
		coumaroylquinate (1)	0.00164732	0.983371	Xenobiotics	Food Component/Plant
		(3'-5')-adenylylcytidine	0.00171596	-1.05118	Nucleotide	Dinucleotide
		sphingomyelin (d18:1/24:1, d18:2/24:0)*	0.00171596	-0.887764	Lipid	Sphingomyelins
		cis-3,4-methyleneheptanoate	0.0017874	-1.20662	Lipid	Fatty Acid, Branched
		sphingomyelin (d18:1/20:0, d16:1/22:0)*	0.00189168	-0.986583	Lipid	Sphingomyelins
		vitexin	0.00193445	0.970253	Xenobiotics	Food Component/Plant
		oleoyl-linoleoyl-glycerol (18:1/18:2) [1]	0.00194675	1.29309	Lipid	Diacylglycerol
		hexadecatrienoate (16:3n3)	0.00197552	1.44501	Lipid	Long Chain Polyunsaturated Fatty Acid (n3 and n6)
		isocaproylglutamine	0.00197655	-1.33649	Lipid	Fatty Acid Metabolism (Acyl Glutamine)
		succinylglutamine	0.00202097	-1.03471	Amino Acid	Glutamate Metabolism
		N6-succinyladenosine	0.00213237	-1.25927	Nucleotide	Purine Metabolism, Adenine containing
		cryptochlorogenic acid	0.00213237	1.0083	Xenobiotics	Food Component/Plant
		coumaroylquinate (2)	0.00216548	0.98015	Xenobiotics	Food Component/Plant
		isocaproyltaurine	0.00225022	-1.0788	Lipid	Endocannabinoid
		coumaroylquinate (4)	0.00252046	1.02336	Xenobiotics	Food Component/Plant
		feruloylquinate (1)	0.00252046	0.950095	Xenobiotics	Food Component/Plant
		stigmastadienone	0.00252046	1.54325	Lipid	Sterol
		sucrose	0.00258313	1.21299	Carbohydrate	Disaccharides and Oligosaccharides
		valerylphenylalanine	0.00259163	-1.08076	Amino Acid	Phenylalanine Metabolism
		(3'-5')-adenylyluridine	0.00303063	-0.971483	Nucleotide	Dinucleotide
		dihydroquercetin	0.00336305	1.00755	Xenobiotics	Food Component/Plant
		linolenoyl-linolenoyl-glycerol (18:3/18:3) [2]*	0.00340353	0.951435	Lipid	Diacylglycerol
		(3'-5')-uridylyluridine	0.00345395	-0.876692	Nucleotide	Dinucleotide
		12-ketolithocholate	0.00345395	-0.910721	Lipid	Secondary Bile Acid Metabolism
		serotonin	0.00345395	1.20501	Amino Acid	Tryptophan Metabolism
		2-stearoyl-GPE (18:0)*	0.00346874	-0.990729	Lipid	Lysophospholipid
		cysteinylglycine disulfide*	0.0034688	-1.10669	Amino Acid	Glutathione Metabolism
		naringenin	0.0034688	1.17036	Xenobiotics	Food Component/Plant
		feruloylquinate (4)	0.00356796	0.902958	Xenobiotics	Food Component/Plant
		coumaroylquinate (3)	0.00360398	0.94951	Xenobiotics	Food Component/Plant
		3-carboxyadipate	0.00395905	1.48118	Lipid	Fatty Acid, Dicarboxylate
		hexanoylglycine (C6)	0.00395905	-1.19946	Lipid	Fatty Acid Metabolism (Acyl Glycine)
		decadienedioic acid (C10:2-DC)	0.00450264	-0.987886	Lipid	Fatty Acid, Dicarboxylate
		isocitric lactone	0.00477984	0.815927	Energy	TCA Cycle
		pterin	0.00484956	1.06672	Cofactors and Vitamins	Pterin Metabolism
		1-carboxyethyltyrosine	0.00548007	-1.02218	Amino Acid	Tyrosine Metabolism
		6'-sialyllactose	0.0056522	1.16249	Carbohydrate	Disaccharides and Oligosaccharides
		deoxycholic acid 3-sulfate	0.00572611	-0.934068	Lipid	Secondary Bile Acid Metabolism
		hippurate	0.00582145	-1.04512	Xenobiotics	Benzoate Metabolism
		cysteinylglycine	0.00614003	0.958934	Amino Acid	Glutathione Metabolism
		isocaproate (i6:0)	0.00619059	-1.06368	Lipid	Fatty Acid, Branched
		linoleoyl-linoleoyl-glycerol (18:2/18:2) [1]*	0.00775006	1.25791	Lipid	Diacylglycerol
		N-carbamoylglutamate	0.00814403	0.879965	Xenobiotics	Drug - Other
		acetylagmatine	0.00829807	0.768683	Amino Acid	Polyamine Metabolism
		5-methylcytosine	0.00829853	0.999191	Nucleotide	Pyrimidine Metabolism, Cytidine containing
		lithocholate sulfate (1)	0.00829853	-0.77475	Lipid	Secondary Bile Acid Metabolism
		narirutin	0.00857819	1.07723	Xenobiotics	Food Component/Plant
		1-carboxyethylleucine	0.00869643	-0.73042	Amino Acid	Leucine, Isoleucine and Valine Metabolism
		3-hydroxyoctanoylglycine	0.00869643	-1.32968	Lipid	Fatty Acid Metabolism (Acyl Glycine)
		CMP	0.00893786	-0.909816	Nucleotide	Pyrimidine Metabolism, Cytidine containing
		galactosylglycerol	0.00950163	0.900074	Lipid	Galactosyl Glycerolipids
		hexanoyltaurine	0.00950163	-0.839277	Lipid	Endocannabinoid
		3-hydroxyhexanoate	0.00964094	-0.948999	Lipid	Fatty Acid, Monohydroxy
		3,4-dihydroxybenzoate	0.00995269	1.12828	Xenobiotics	Benzoate Metabolism
		1-oleoylglycerophosphate (18:1)	0.0103275	-1.21992	Lipid	Lysophospholipid
		1-ribosyl-imidazoleacetate*	0.0103275	-0.90068	Amino Acid	Histidine Metabolism
		dCMP	0.0105134	-0.855302	Nucleotide	Pyrimidine Metabolism, Cytidine containing
		chiro-inositol	0.0116313	0.704059	Lipid	Inositol Metabolism
		dihydroorotate	0.0116313	-0.904788	Nucleotide	Pyrimidine Metabolism, Orotate containing
		hesperidin	0.0116313	0.922858	Xenobiotics	Food Component/Plant
		oleoyl-oleoyl-glycerol (18:1/18:1) [1]*	0.0117616	0.817051	Lipid	Diacylglycerol
		palmitoyl-linolenoyl-glycerol (16:0/18:3) [2]*	0.0127044	0.766284	Lipid	Diacylglycerol
		gamma-glutamyltyrosine	0.0127992	-0.884691	Peptide	Gamma-glutamyl Amino Acid
		stigmasterol	0.0128514	0.913391	Lipid	Sterol
		2-oxindole-3-acetate	0.0130396	1.17782	Xenobiotics	Food Component/Plant
		soyasaponin I	0.0131139	0.859788	Xenobiotics	Food Component/Plant
		chrysoeriol	0.0133538	0.821878	Xenobiotics	Food Component/Plant
		1-dihomo-linoleoylglycerol (20:2)	0.0139416	-0.866421	Lipid	Monoacylglycerol
		apiin	0.0139416	0.947952	Xenobiotics	Food Component/Plant
		tryptophan betaine	0.0139416	-0.65784	Amino Acid	Tryptophan Metabolism
		glycocholate glucuronide (1)	0.014246	0.975906	Lipid	Primary Bile Acid Metabolism
		cytidine 2',3'-cyclic monophosphate	0.0145641	-0.842557	Nucleotide	Pyrimidine Metabolism, Cytidine containing
		TMP	0.0151472	-0.810013	Nucleotide	Pyrimidine Metabolism, Thymine containing
		linoleoyl-linoleoyl-glycerol (18:2/18:2) [2]*	0.0152306	1.18059	Lipid	Diacylglycerol
		4-acetamidobenzoate	0.0155692	-0.913034	Xenobiotics	Chemical
		saccharopine	0.0184727	0.84454	Amino Acid	Lysine Metabolism
		diacylglycerol (16:1/18:2 [2], 16:0/18:3 [1])*	0.018632	0.838165	Lipid	Diacylglycerol
		linolenoyl ethanolamide	0.0192224	0.781622	Lipid	Endocannabinoid
		neoponcirin	0.0202921	0.988843	Xenobiotics	Food Component/Plant
		N-formylanthranilic acid	0.020677	-0.926923	Amino Acid	Tryptophan Metabolism
		p-cresol	0.0213493	-0.798484	Xenobiotics	Benzoate Metabolism
		digalacturonic acid	0.0217715	0.878835	Xenobiotics	Food Component/Plant
		3-methylglutarate/2-methylglutarate	0.0222382	1.34046	Lipid	Fatty Acid, Dicarboxylate
		syringic acid	0.0225017	0.850294	Xenobiotics	Food Component/Plant
		stearoyl sphingomyelin (d18:1/18:0)	0.0229467	-0.644871	Lipid	Sphingomyelins
		feruloylquinate (3)	0.0233473	0.733344	Xenobiotics	Food Component/Plant
		3-(3-hydroxyphenyl)propionate	0.0238954	-0.686645	Xenobiotics	Benzoate Metabolism
		2-methylbutyrylphenylalanine	0.0247388	-0.838516	Xenobiotics	Benzoate Metabolism
		N-succinyl-leucine	0.0257604	-0.743876	Amino Acid	Leucine, Isoleucine and Valine Metabolism
		phytanate	0.0257604	0.855684	Xenobiotics	Food Component/Plant
		3-methyladipate	0.0259026	-0.770027	Lipid	Fatty Acid, Dicarboxylate
		3-dehydrodeoxycholate	0.0266884	-0.701656	Lipid	Secondary Bile Acid Metabolism
		feruloylquinate (2)	0.0266884	0.704033	Xenobiotics	Food Component/Plant
		S-allylcysteine	0.027044	0.852605	Xenobiotics	Food Component/Plant
		1,2-dilinoleoyl-digalactosylglycerol (18:2/18:2)*	0.0298178	0.786166	Lipid	Galactosyl Glycerolipids
		2'-deoxyguanosine 5'-monophosphate (dGMP)	0.0298178	-0.770256	Nucleotide	Purine Metabolism, Guanine containing
		guaiacol sulfate	0.0300178	-0.941213	Xenobiotics	Benzoate Metabolism
		(3'-5')-uridylylguanosine	0.0309643	-0.683997	Nucleotide	Dinucleotide
		1-linoleoyl-2-linolenoyl-digalactosylglycerol (18:2/18:3)*	0.0309643	0.72945	Lipid	Galactosyl Glycerolipids
		2'-deoxyadenosine 5'-monophosphate	0.0309643	-0.769646	Nucleotide	Purine Metabolism, Adenine containing
		ergosterol	0.0309643	0.788442	Lipid	Sterol
		vanillate	0.0309643	0.760675	Xenobiotics	Food Component/Plant
		3'-sialyllactose	0.0310038	0.959818	Carbohydrate	Disaccharides and Oligosaccharides
		leucylalanine	0.0312142	-0.930687	Peptide	Dipeptide
		luteolin	0.0312142	0.769304	Xenobiotics	Food Component/Plant
		vancomycin	0.0312261	0.92906	Xenobiotics	Drug - Antibiotic
		maltitol/lactitol/cellobiotol/palatinol	0.0315047	0.769024	Carbohydrate	Disaccharides and Oligosaccharides
		pregnanolone/allopregnanolone sulfate	0.0325879	-0.752865	Lipid	Progestin Steroids
		3-methyl-2-oxobutyrate	0.0331474	-0.864286	Amino Acid	Leucine, Isoleucine and Valine Metabolism
		anthranilate	0.0331535	-0.787308	Amino Acid	Tryptophan Metabolism
		1-stearoyl-GPA (18:0)	0.0333505	-0.660897	Lipid	Lysophospholipid
		gamma-tocotrienol	0.0337975	1.08549	Cofactors and Vitamins	Tocopherol Metabolism
		indoleacetylglutamine	0.0347432	-0.879506	Amino Acid	Tryptophan Metabolism
		feruloylquinate (5)	0.0350349	0.733563	Xenobiotics	Food Component/Plant
		3-hydroxymargarate	0.0357332	-0.822072	Lipid	Fatty Acid, Monohydroxy
		palmitoyl-linoleoyl-glycerol (16:0/18:2) [1]*	0.0364533	0.797548	Lipid	Diacylglycerol
		rutin	0.0365834	0.84045	Xenobiotics	Food Component/Plant
		D-urobilin	0.0366149	-0.8912	Cofactors and Vitamins	Hemoglobin and Porphyrin Metabolism
		3-hydroxymargaroylglycine	0.0370357	-0.714472	Lipid	Fatty Acid Metabolism (Acyl Glycine)
		N2,N2-dimethylguanosine	0.0370357	-1.04989	Nucleotide	Purine Metabolism, Guanine containing
		deoxycholic acid 12-sulfate*	0.0388992	-0.734318	Lipid	Secondary Bile Acid Metabolism
		N-acetylglucosamine/N-acetylgalactosamine	0.0392629	-0.919662	Carbohydrate	Aminosugar Metabolism
		deoxycholate	0.0392629	-0.655491	Lipid	Secondary Bile Acid Metabolism
		ferulate	0.0392629	1.09973	Xenobiotics	Food Component/Plant
		1-dihomo-linolenylglycerol (20:3)	0.0434621	-0.701474	Lipid	Monoacylglycerol
		4-ureidobutyrate	0.0441526	0.846011	Nucleotide	Pyrimidine Metabolism, Uracil containing
		N-carbamoylaspartate	0.0441526	-0.759354	Nucleotide	Pyrimidine Metabolism, Orotate containing
		dihydrocaffeate sulfate (2)	0.0441526	0.665547	Xenobiotics	Food Component/Plant
		gamma-glutamylthreonine	0.0441526	-0.770583	Peptide	Gamma-glutamyl Amino Acid
		palmitoyl-linoleoyl-glycerol (16:0/18:2) [2]*	0.0441526	0.840828	Lipid	Diacylglycerol
		vanillylmandelate (VMA)	0.0441526	-0.764131	Amino Acid	Tyrosine Metabolism
		beta-cryptoxanthin	0.044647	0.933094	Cofactors and Vitamins	Vitamin A Metabolism
		methionine sulfone	0.044647	-0.696222	Amino Acid	Methionine, Cysteine, SAM and Taurine Metabolism
		3-(3-hydroxyphenyl)propionate sulfate	0.0447444	-0.561552	Xenobiotics	Benzoate Metabolism
		4-methylhexanoylglutamine	0.0447444	-1.0029	Lipid	Fatty Acid Metabolism (Acyl Glutamine)
		5,6-dihydrouridine	0.0447444	-0.830895	Nucleotide	Pyrimidine Metabolism, Uracil containing
		N-methylhydroxyproline	0.0447444	-0.557904	Amino Acid	Urea cycle; Arginine and Proline Metabolism
		xanthosine	0.0447444	-0.747072	Nucleotide	Purine Metabolism, (Hypo)Xanthine/Inosine containing
		chlorogenate	0.0456975	0.706852	Xenobiotics	Food Component/Plant
		acesulfame	0.0457256	-0.742452	Xenobiotics	Food Component/Plant
		trans-2-hexenoylglycine	0.0463718	-1.00606	Lipid	Fatty Acid Metabolism (Acyl Glycine)
		5-hydroxypicolinic acid	0.04874	0.805194	Amino Acid	Tryptophan Metabolism
		octadecanedioate (C18)	0.04874	-0.690277	Lipid	Fatty Acid, Dicarboxylate
		1,6-anhydroglucose	0.0503057	0.699235	Xenobiotics	Food Component/Plant
		1-arachidonylglycerol (20:4)	0.050897	0.654498	Lipid	Monoacylglycerol
		N-acetylglucosamine conjugate of C24H38O4 bile acid	0.0519513	0.737873	Partially Characterized Molecules	Partially Characterized Molecules
		2-dihomo-linoleoylglycerol (20:2)*	0.0530117	-0.69152	Lipid	Monoacylglycerol
		N-acetylglucosamine conjugate of C24H40O4 bile acid	0.0546988	0.699351	Partially Characterized Molecules	Partially Characterized Molecules
		tartronate (hydroxymalonate)	0.0546988	0.696272	Xenobiotics	Food Component/Plant
		kaempferol	0.057856	0.802439	Xenobiotics	Food Component/Plant
		linolenoyl-linolenoyl-glycerol (18:3/18:3) [1]*	0.0591115	0.572975	Lipid	Diacylglycerol
		dehydrolithocholate	0.0601179	-0.652443	Lipid	Secondary Bile Acid Metabolism
		glycosyl-N-(2-hydroxynervonoyl)-sphingosine (d18:1/24:1(2OH))*	0.0601179	-0.244325	Lipid	Hexosylceramides (HCER)
		genistein	0.0603183	0.778277	Xenobiotics	Food Component/Plant
		N-succinyl-phenylalanine	0.0603989	-0.69766	Amino Acid	Phenylalanine Metabolism
		1-methylnicotinamide	0.0614185	0.682283	Cofactors and Vitamins	Nicotinate and Nicotinamide Metabolism
		1-stearoyl-2-oleoyl-GPC (18:0/18:1)	0.0618654	-0.731493	Lipid	Phosphatidylcholine (PC)
		dihydrokaempferol	0.0625278	0.712439	Xenobiotics	Food Component/Plant
		eriodictyol	0.0658699	0.768032	Xenobiotics	Food Component/Plant
		N-acetyl-2-aminooctanoate*	0.0664202	-0.872025	Lipid	Fatty Acid, Amino
		1-methyladenosine	0.0689395	-0.698385	Nucleotide	Purine Metabolism, Adenine containing
		3-hydroxymyristate	0.0689395	0.0968409	Lipid	Fatty Acid, Monohydroxy
		3-ketosphinganine	0.0689395	-0.631399	Lipid	Sphingolipid Synthesis
		uridine-2',3'-cyclic monophosphate	0.0694525	-0.614622	Nucleotide	Pyrimidine Metabolism, Uracil containing
		lactose	0.0699969	0.686517	Carbohydrate	Disaccharides and Oligosaccharides
		pentadecanoate (15:0)	0.0701595	0.660151	Lipid	Long Chain Saturated Fatty Acid
		hexanoylglutamine	0.0707718	-0.863258	Lipid	Fatty Acid Metabolism (Acyl Glutamine)
		1-palmitoyl-digalactosylglycerol (16:0)*	0.073324	0.681043	Lipid	Galactosyl Glycerolipids
		(R)-salsolinol	0.073385	0.641745	Amino Acid	Tyrosine Metabolism
		3-hydroxycinnamate	0.073385	-0.507597	Xenobiotics	Food Component/Plant
		3-hydroxyoctanoate	0.073385	-0.618646	Lipid	Fatty Acid, Monohydroxy
		3-hydroxypalmitate	0.073385	-0.653197	Lipid	Fatty Acid, Monohydroxy
		etiocholanolone glucuronide	0.073385	0.787195	Lipid	Androgenic Steroids
		glutamine conjugate of C7H12O2*	0.073385	-0.780139	Partially Characterized Molecules	Partially Characterized Molecules
		catechol	0.0745556	0.570267	Xenobiotics	Benzoate Metabolism
		1-palmitoyl-2-arachidonoyl-GPC (16:0/20:4n6)	0.0762308	-0.634986	Lipid	Phosphatidylcholine (PC)
		ferulylglycine (1)	0.0762308	0.654019	Xenobiotics	Food Component/Plant
		lignoceroyl ethanolamide (24:0)*	0.0762308	0.703079	Lipid	Endocannabinoid
		soyasaponin II	0.0762308	0.667027	Xenobiotics	Food Component/Plant
		urea	0.0762308	-0.840824	Amino Acid	Urea cycle; Arginine and Proline Metabolism
		3-methylurate*	0.0762392	-0.612169	Xenobiotics	Xanthine Metabolism
		heptadecatrienoate (17:3)*	0.0762392	0.660515	Lipid	Long Chain Polyunsaturated Fatty Acid (n3 and n6)
		glucuronide of piperine metabolite C17H21NO3 (4)*	0.0765374	0.775345	Xenobiotics	Food Component/Plant
		1-(1-enyl-palmitoyl)-GPC (P-16:0)*	0.078831	-0.691922	Lipid	Lysoplasmalogen
		21-hydroxypregnanolone monosulfate (1)	0.0795887	-0.656287	Lipid	Pregnenolone Steroids
		(12 or 13)-methylmyristate (a15:0 or i15:0)	0.0798735	-0.616169	Lipid	Fatty Acid, Branched
		3,4-dihydroxyphenylacetate	0.0798735	0.648895	Amino Acid	Tyrosine Metabolism
		1-(1-enyl-oleoyl)-GPE (P-18:1)*	0.0818033	-0.638562	Lipid	Lysoplasmalogen
		1-oleoyl-GPI (18:1)	0.0818033	-0.646988	Lipid	Lysophospholipid
		saccharin	0.0844852	-0.659557	Xenobiotics	Food Component/Plant
		1-linoleoyl-2-linolenoyl-galactosylglycerol (18:2/18:3)*	0.0856223	0.626768	Lipid	Galactosyl Glycerolipids
		hexadecenedioate (C16:1-DC)*	0.0856577	-0.633704	Lipid	Fatty Acid, Dicarboxylate
		1-linolenoyl-2-hexadecatrienoyl-galactosylglycerol (18:3/16:3)	0.0873332	0.64324	Lipid	Galactosyl Glycerolipids
		ribitol	0.0873332	-0.642213	Carbohydrate	Pentose Metabolism
		3-phenylpropionate (hydrocinnamate)	0.0875045	-0.712316	Xenobiotics	Benzoate Metabolism
		lithocholate	0.0887985	-0.683643	Lipid	Secondary Bile Acid Metabolism
		behenoylcarnitine (C22)*	0.0924306	-0.538264	Lipid	Fatty Acid Metabolism (Acyl Carnitine, Long Chain Saturated)
		citrate	0.0937556	-0.771999	Energy	TCA Cycle
		N-butyryl-isoleucine	0.0941091	-0.694533	Amino Acid	Leucine, Isoleucine and Valine Metabolism
		OAHSA (18:1/OH-18:0)	0.0973156	0.58463	Lipid	Fatty Acid Hydroxyl Fatty Acid
	Recurrer Pre-treatment vs Week 1	histidylalanine	1.49887e-05	-1.91183	Peptide	Dipeptide
		1-oleoyl-sn-glycero-2',3'-cyclic phosphate	0.000982858	-2.25961	Lipid	Lysophospholipid
		phenylacetylmethionine	0.000982858	-1.60212	Peptide	Acetylated Peptides
		sphingomyelin (d18:2/23:0, d18:1/23:1, d17:1/24:1)*	0.000982858	-2.25573	Lipid	Sphingomyelins
		5-hydroxymethylfurfural	0.00130529	1.60857	Xenobiotics	Food Component/Plant
		sphingomyelin (d18:1/22:1, d18:2/22:0, d16:1/24:1)*	0.00437329	-1.92026	Lipid	Sphingomyelins
		1-(1-enyl-palmitoyl)-2-oleoyl-GPC (P-16:0/18:1)*	0.00697683	-1.80949	Lipid	Plasmalogen
		sphingomyelin (d18:1/20:1, d18:2/20:0)*	0.00697683	-2.01384	Lipid	Sphingomyelins
		oleoyl-arachidonoyl-glycerol (18:1/20:4) [1]*	0.00921782	-2.28813	Lipid	Diacylglycerol
		10-nonadecenoate (19:1n9)	0.0107327	-1.41941	Lipid	Long Chain Monounsaturated Fatty Acid
		linoleoyl-arachidonoyl-glycerol (18:2/20:4) [2]*	0.0107327	-1.78377	Lipid	Diacylglycerol
		stigmasterol	0.0107327	1.43755	Lipid	Sterol
		gamma-glutamylcitrulline*	0.0130933	-1.58515	Peptide	Gamma-glutamyl Amino Acid
		N-acetylpyrraline	0.0174712	1.56482	Xenobiotics	Food Component/Plant
		linoleoyl-arachidonoyl-glycerol (18:2/20:4) [1]*	0.0213099	-2.17556	Lipid	Diacylglycerol
		1-dihomo-linoleoylglycerol (20:2)	0.0273509	-1.50328	Lipid	Monoacylglycerol
		5-methyluridine (ribothymidine)	0.0289364	-1.34955	Nucleotide	Pyrimidine Metabolism, Uracil containing
		CMP	0.0289364	-1.34618	Nucleotide	Pyrimidine Metabolism, Cytidine containing
		3-hydroxyhexanoate	0.0303617	-1.14866	Lipid	Fatty Acid, Monohydroxy
		indolepropionate	0.0303617	-1.39435	Amino Acid	Tryptophan Metabolism
		xanthosine	0.0303617	-1.56685	Nucleotide	Purine Metabolism, (Hypo)Xanthine/Inosine containing
		pheophorbide A	0.0374999	1.42883	Xenobiotics	Food Component/Plant
		3-hydroxydecanoylcarnitine	0.0380123	1.23823	Lipid	Fatty Acid Metabolism (Acyl Carnitine, Hydroxy)
		serotonin	0.0380123	1.72475	Amino Acid	Tryptophan Metabolism
		octadecanedioate (C18)	0.0388983	-1.28399	Lipid	Fatty Acid, Dicarboxylate
		ergosterol	0.0399274	1.24398	Lipid	Sterol
		(3'-5')-guanylyluridine	0.0444708	-1.48436	Nucleotide	Dinucleotide
		(3'-5')-guanylyladenosine*	0.0476836	-1.48095	Nucleotide	Dinucleotide
		1-(1-enyl-palmitoyl)-2-palmitoyl-GPC (P-16:0/16:0)*	0.0476836	-1.5471	Lipid	Plasmalogen
		1-dihomo-linolenylglycerol (20:3)	0.0476836	-1.29823	Lipid	Monoacylglycerol
		1-oleoyl-GPI (18:1)	0.0476836	-1.35232	Lipid	Lysophospholipid
		3-hydroxyoleate*	0.0476836	-1.18403	Lipid	Fatty Acid, Monohydroxy
		3-hydroxysuberate	0.0476836	2.15906	Lipid	Fatty Acid, Monohydroxy
		D-urobilin	0.0476836	-1.34712	Cofactors and Vitamins	Hemoglobin and Porphyrin Metabolism
		carboxy-methyl-arginine	0.0476836	1.35364	Amino Acid	Urea cycle; Arginine and Proline Metabolism
		cis-3,4-methyleneheptanoylcarnitine	0.0476836	1.16046	Lipid	Fatty Acid Metabolism (Acyl Carnitine, Hydroxy)
		hexadecatrienoate (16:3n3)	0.0476836	1.83522	Lipid	Long Chain Polyunsaturated Fatty Acid (n3 and n6)
		indole-3-carboxylate	0.0476836	-1.42887	Amino Acid	Tryptophan Metabolism
		oleoyl-arachidonoyl-glycerol (18:1/20:4) [2]*	0.0476836	-1.61577	Lipid	Diacylglycerol
		sphingomyelin (d18:2/16:0, d18:1/16:1)*	0.0476836	-1.47732	Lipid	Sphingomyelins
		stearoyl sphingomyelin (d18:1/18:0)	0.0476836	-0.211198	Lipid	Sphingomyelins
		5-methylcytosine	0.05777	1.52491	Nucleotide	Pyrimidine Metabolism, Cytidine containing
		epicatechin	0.05777	1.26995	Xenobiotics	Food Component/Plant
		2-hydroxyoleate	0.0591045	1.51528	Lipid	Fatty Acid, Monohydroxy
		methyl indole-3-acetate	0.0612	1.23513	Xenobiotics	Food Component/Plant
		hexadecenedioate (C16:1-DC)*	0.0621204	-1.25148	Lipid	Fatty Acid, Dicarboxylate
		hesperetin	0.0625729	1.05348	Xenobiotics	Food Component/Plant
		3-phenylpropionate (hydrocinnamate)	0.0654188	-1.51669	Xenobiotics	Benzoate Metabolism
		fucosterol	0.0654188	1.13374	Lipid	Sterol
		stigmastadienone	0.0654188	2.24376	Lipid	Sterol
		syringic acid	0.0654188	1.51178	Xenobiotics	Food Component/Plant
		undecenoylcarnitine (C11:1)	0.0655887	1.03998	Lipid	Fatty Acid Metabolism (Acyl Carnitine, Monounsaturated)
		1,1-kestotetraose	0.072629	1.20724	Xenobiotics	Food Component/Plant
		1-methylhistamine	0.072629	1.23569	Amino Acid	Histidine Metabolism
		(R)-salsolinol	0.0769771	1.28025	Amino Acid	Tyrosine Metabolism
		aconitate [cis or trans]	0.0769771	-1.34606	Energy	TCA Cycle
		isocaproylglycine	0.0780947	-1.4568	Lipid	Fatty Acid Metabolism (Acyl Glycine)
		phenylacetylaspartate	0.0865057	1.16894	Peptide	Acetylated Peptides
		feruloylquinate (1)	0.0910211	1.10177	Xenobiotics	Food Component/Plant
		octadecadienedioate (C18:2-DC)*	0.0910211	-1.05481	Lipid	Fatty Acid, Dicarboxylate
		isocitric lactone	0.0959809	1.16499	Energy	TCA Cycle
		1,6-anhydroglucose	0.0972469	1.12308	Xenobiotics	Food Component/Plant
		(3'-5')-uridylyluridine	0.0999435	-1.15833	Nucleotide	Dinucleotide
		1-linoleoyl-GPI* (18:2)*	0.0999435	-1.1634	Lipid	Lysophospholipid
		1-oleoylglycerophosphate (18:1)	0.0999435	-1.40031	Lipid	Lysophospholipid
		2,4,6-trihydroxybenzoate	0.0999435	1.44626	Xenobiotics	Benzoate Metabolism
		3-(3-hydroxyphenyl)propionate sulfate	0.0999435	-1.13005	Xenobiotics	Benzoate Metabolism
		gamma-tocotrienol	0.0999435	1.73694	Cofactors and Vitamins	Tocopherol Metabolism
		lysylleucine	0.0999435	-1.06977	Peptide	Dipeptide
		nicotianamine	0.0999435	1.52381	Xenobiotics	Food Component/Plant
		theanine	0.0999435	0.950611	Xenobiotics	Food Component/Plant
	Non-recurrer Week 1 vs Week 2	glucuronide of piperine metabolite C17H21NO3 (4)*	9.84897e-06	-1.36318	Xenobiotics	Food Component/Plant
		etiocholanolone glucuronide	1.3901e-05	-1.38033	Lipid	Androgenic Steroids
		D-urobilin	1.5162e-05	1.32873	Cofactors and Vitamins	Hemoglobin and Porphyrin Metabolism
		glycochenodeoxycholate glucuronide (1)	1.5162e-05	-1.28547	Lipid	Primary Bile Acid Metabolism
		tetrahydrocortisol glucuronide	1.5162e-05	-1.29929	Lipid	Corticosteroids
		cortolone glucuronide (1)	5.72608e-05	-1.25483	Lipid	Corticosteroids
		I-urobilinogen	8.0409e-05	1.21528	Cofactors and Vitamins	Hemoglobin and Porphyrin Metabolism
		ferulylglycine (1)	8.0409e-05	-1.16664	Xenobiotics	Food Component/Plant
		glycocholate glucuronide (1)	0.000114293	-1.21999	Lipid	Primary Bile Acid Metabolism
		vancomycin	0.000138009	-1.23095	Xenobiotics	Drug - Antibiotic
		gamma-CEHC glucuronide*	0.000161671	-1.19623	Cofactors and Vitamins	Tocopherol Metabolism
		glucuronide of piperine metabolite C17H21NO3 (1)*	0.000161671	-1.14855	Xenobiotics	Food Component/Plant
		6'-sialyllactose	0.000170818	-1.27106	Carbohydrate	Disaccharides and Oligosaccharides
		glycochenodeoxycholate 3-sulfate	0.000170818	-1.0607	Lipid	Primary Bile Acid Metabolism
		pregnanediol-3-glucuronide	0.000170818	-1.10358	Lipid	Progestin Steroids
		gamma-glutamyl-epsilon-lysine	0.000376682	-0.99443	Peptide	Gamma-glutamyl Amino Acid
		3'-sialyllactose	0.000430866	-1.20554	Carbohydrate	Disaccharides and Oligosaccharides
		isoursodeoxycholate	0.000430866	1.1849	Lipid	Secondary Bile Acid Metabolism
		p-cresol sulfate	0.000430866	1.15566	Xenobiotics	Benzoate Metabolism
		nicotianamine	0.000489044	-0.385628	Xenobiotics	Food Component/Plant
		C-glycosyltryptophan	0.000706758	-1.00834	Amino Acid	Tryptophan Metabolism
		cholic acid glucuronide	0.000706758	-1.06325	Lipid	Primary Bile Acid Metabolism
		solanidine	0.000706758	1.00528	Xenobiotics	Food Component/Plant
		deoxycholic acid glucuronide	0.00090625	-1.04015	Lipid	Secondary Bile Acid Metabolism
		GlcNAc sulfate conjugate of C21H34O2 steroid	0.00101557	-0.978346	Partially Characterized Molecules	Partially Characterized Molecules
		N-acetylglucosamine conjugate of C24H38O4 bile acid	0.00109305	-0.993867	Partially Characterized Molecules	Partially Characterized Molecules
		glucuronide of piperine metabolite C17H21NO3 (6)*	0.001938	-1.04058	Xenobiotics	Food Component/Plant
		Flavone derivative C26H28O14 (4)*	0.00198358	-0.791419	Partially Characterized Molecules	Partially Characterized Molecules
		prolylhydroxyproline	0.00198358	-0.837777	Amino Acid	Urea cycle; Arginine and Proline Metabolism
		glycocholate sulfate	0.00214089	-0.930395	Lipid	Primary Bile Acid Metabolism
		undecenoylcarnitine (C11:1)	0.00224845	-0.864118	Lipid	Fatty Acid Metabolism (Acyl Carnitine, Monounsaturated)
		N,N-dimethylalanine	0.00226507	0.917196	Amino Acid	Alanine and Aspartate Metabolism
		gamma-aminobutyrate (GABA)	0.00238434	0.925539	Amino Acid	Glutamate Metabolism
		glucuronide of C16H30O4 (1)*	0.00277088	-1.02132	Partially Characterized Molecules	Partially Characterized Molecules
		4-methylthio-2-oxobutanoate	0.00489322	0.928903	Amino Acid	Methionine, Cysteine, SAM and Taurine Metabolism
		1-carboxyethylvaline	0.00519438	-0.806305	Amino Acid	Leucine, Isoleucine and Valine Metabolism
		lithocholate	0.00519438	0.916193	Lipid	Secondary Bile Acid Metabolism
		ferulylglycine (2)	0.00528446	-0.907581	Xenobiotics	Food Component/Plant
		3-hydroxymyristate	0.00613457	-0.816447	Lipid	Fatty Acid, Monohydroxy
		vanillic acid glycine	0.00619134	-0.820594	Xenobiotics	Food Component/Plant
		glucuronide of C10H18O2 (1)*	0.0064416	-0.979891	Partially Characterized Molecules	Partially Characterized Molecules
		3-fucosyllactose	0.00652452	-0.956018	Carbohydrate	Disaccharides and Oligosaccharides
		bilirubin degradation product, C17H20N2O5 (2)	0.0067818	-0.829816	Partially Characterized Molecules	Partially Characterized Molecules
		3-(3-hydroxyphenyl)propionate	0.00737875	0.760629	Xenobiotics	Benzoate Metabolism
		glycyrrhetinate	0.00876358	0.830374	Xenobiotics	Food Component/Plant
		tryptamine	0.00876358	0.836016	Amino Acid	Tryptophan Metabolism
		feruloylquinate (3)	0.0097991	-0.813338	Xenobiotics	Food Component/Plant
		salicyluric glucuronide*	0.0097991	-0.910231	Xenobiotics	Drug - Analgesics, Anesthetics
		Flavone derivative C26H28O14 (2)*	0.0107667	-0.688905	Partially Characterized Molecules	Partially Characterized Molecules
		coprostanol	0.0113663	0.804388	Lipid	Sterol
		N-[3',4'-dihydroxy-(E)-cinnamoyl]-L-tyrosine	0.0116194	-0.947938	Xenobiotics	Food Component/Plant
		pseudouridine	0.0116194	0.89905	Nucleotide	Pyrimidine Metabolism, Uracil containing
		pantetheine	0.0134748	0.785026	Cofactors and Vitamins	Pantothenate and CoA Metabolism
		N-acetylcarnosine	0.0135719	-0.792366	Amino Acid	Histidine Metabolism
		androsterone glucuronide	0.0135719	-0.919802	Lipid	Androgenic Steroids
		equol sulfate	0.0135719	-0.845827	Xenobiotics	Food Component/Plant
		11beta-hydroxyetiocholanolone glucuronide*	0.0138478	-0.897474	Lipid	Androgenic Steroids
		tetrahydrocorticosterone glucuronide	0.0138478	-0.791276	Lipid	Corticosteroids
		butyrylputrescine/isobutyrylputrescine	0.0145806	0.730979	Amino Acid	Polyamine Metabolism
		p-cresol	0.0145806	0.762728	Xenobiotics	Benzoate Metabolism
		myristoleoylcarnitine (C14:1)*	0.0146283	-0.744023	Lipid	Fatty Acid Metabolism (Acyl Carnitine, Monounsaturated)
		rutin	0.0153497	-0.843151	Xenobiotics	Food Component/Plant
		N-methylhydroxyproline	0.0161292	0.688428	Amino Acid	Urea cycle; Arginine and Proline Metabolism
		deoxycholic acid 12-sulfate*	0.0161292	0.775365	Lipid	Secondary Bile Acid Metabolism
		hesperidin	0.0161292	-0.812346	Xenobiotics	Food Component/Plant
		1-methyladenosine	0.017263	0.752545	Nucleotide	Purine Metabolism, Adenine containing
		5-methyluridine (ribothymidine)	0.017263	0.772098	Nucleotide	Pyrimidine Metabolism, Uracil containing
		N-acetylglucosamine/N-acetylgalactosamine	0.017263	0.831101	Carbohydrate	Aminosugar Metabolism
		apigenin	0.017263	-0.661381	Xenobiotics	Food Component/Plant
		glycohyocholate	0.0176776	-0.758346	Lipid	Secondary Bile Acid Metabolism
		orotidine	0.0178024	-0.759377	Nucleotide	Pyrimidine Metabolism, Orotate containing
		dehydrolithocholate	0.018102	0.73921	Lipid	Secondary Bile Acid Metabolism
		5-hydroxyhexanoate	0.0187447	0.716983	Lipid	Fatty Acid, Monohydroxy
		chrysoeriol	0.0188231	-0.735965	Xenobiotics	Food Component/Plant
		2-hydroxymyristate	0.0194367	0.712966	Lipid	Fatty Acid, Monohydroxy
		vitexin	0.0194367	-0.683577	Xenobiotics	Food Component/Plant
		1-carboxyethylisoleucine	0.0198061	-0.738284	Amino Acid	Leucine, Isoleucine and Valine Metabolism
		behenoyl ethanolamide (22:0)*	0.0198061	0.643809	Lipid	Endocannabinoid
		dCMP	0.0198061	0.699133	Nucleotide	Pyrimidine Metabolism, Cytidine containing
		lactosyl-N-nervonoyl-sphingosine (d18:1/24:1)*	0.0198061	-0.658694	Lipid	Lactosylceramides (LCER)
		luteolin	0.0198061	-0.747446	Xenobiotics	Food Component/Plant
		mannose	0.0198061	0.714456	Carbohydrate	Fructose, Mannose and Galactose Metabolism
		naringenin 7-glucuronide	0.0198061	-0.805211	Xenobiotics	Food Component/Plant
		3-hydroxydecanoylcarnitine	0.0205792	-0.685107	Lipid	Fatty Acid Metabolism (Acyl Carnitine, Hydroxy)
		feruloylquinate (4)	0.0208638	-0.716239	Xenobiotics	Food Component/Plant
		2-methylbutyrylcarnitine (C5)	0.0216725	-0.676505	Amino Acid	Leucine, Isoleucine and Valine Metabolism
		5,6-dihydrothymine	0.0216725	-0.714897	Nucleotide	Pyrimidine Metabolism, Thymine containing
		docosapentaenoate (n6 DPA; 22:5n6)	0.0216725	-0.6908	Lipid	Long Chain Polyunsaturated Fatty Acid (n3 and n6)
		apiin	0.0216954	-0.790171	Xenobiotics	Food Component/Plant
		(S)-3-hydroxybutyrylcarnitine	0.0239219	-0.665122	Lipid	Fatty Acid Metabolism (Acyl Carnitine, Hydroxy)
		7,12-diketolithocholate	0.0239219	0.715416	Lipid	Secondary Bile Acid Metabolism
		glycocholenate sulfate*	0.0239219	-0.730163	Lipid	Secondary Bile Acid Metabolism
		erythritol	0.0265572	-0.626208	Xenobiotics	Food Component/Plant
		12-ketolithocholate	0.0283251	0.667289	Lipid	Secondary Bile Acid Metabolism
		lithocholate sulfate (1)	0.0284957	0.665863	Lipid	Secondary Bile Acid Metabolism
		bilirubin degradation product, C17H20N2O5 (1)	0.0319031	-0.697178	Partially Characterized Molecules	Partially Characterized Molecules
		chiro-inositol	0.0319031	-0.62057	Lipid	Inositol Metabolism
		1-(1-enyl-palmitoyl)-GPC (P-16:0)*	0.0323305	-0.592322	Lipid	Lysoplasmalogen
		enterolactone sulfate	0.0323305	-0.658333	Xenobiotics	Food Component/Plant
		ascorbic acid 3-sulfate*	0.0331263	-0.662584	Cofactors and Vitamins	Ascorbate and Aldarate Metabolism
		cis-3,4-methyleneheptanoylcarnitine	0.0335474	-0.656658	Lipid	Fatty Acid Metabolism (Acyl Carnitine, Hydroxy)
		glycosyl-N-(2-hydroxynervonoyl)-sphingosine (d18:1/24:1(2OH))*	0.0335474	-0.591022	Lipid	Hexosylceramides (HCER)
		dipicolinate	0.0358183	0.675586	Xenobiotics	Food Component/Plant
		(3'-5')-uridylylguanosine	0.0362102	0.617233	Nucleotide	Dinucleotide
		2-methylserine	0.0362672	-0.583949	Amino Acid	Glycine, Serine and Threonine Metabolism
		5alpha-pregnan-3beta,20alpha-diol monosulfate (2)	0.0362672	0.667601	Lipid	Progestin Steroids
		isocitric lactone	0.0378668	-0.507088	Energy	TCA Cycle
		3-(3-hydroxyphenyl)propionate sulfate	0.0389741	0.537766	Xenobiotics	Benzoate Metabolism
		4-hydroxycyclohexylcarboxylic acid	0.0389741	0.635735	Xenobiotics	Food Component/Plant
		N-acetylglucosamine conjugate of C24H40O4 bile acid	0.0389741	-0.674619	Partially Characterized Molecules	Partially Characterized Molecules
		hexadecasphingosine (d16:1)*	0.0389741	-0.681158	Lipid	Sphingosines
		resveratrol sulfate (1)*	0.0389741	-0.710636	Xenobiotics	Food Component/Plant
		hydroxymethylpyrimidine	0.039708	0.665418	Cofactors and Vitamins	Thiamine Metabolism
		narirutin	0.0397933	-0.778138	Xenobiotics	Food Component/Plant
		diosmin	0.0417631	-0.693533	Xenobiotics	Drug - Cardiovascular
		N1,N10-dicoumaroylspermidine	0.0418774	-0.646073	Xenobiotics	Food Component/Plant
		biopterin	0.0418774	-0.618247	Cofactors and Vitamins	Tetrahydrobiopterin Metabolism
		kaempferol	0.0418774	-0.714201	Xenobiotics	Food Component/Plant
		dihydroferulic acid sulfate	0.0421422	-0.67146	Xenobiotics	Food Component/Plant
		4-methylhexanoylglutamine	0.0427006	-0.622124	Lipid	Fatty Acid Metabolism (Acyl Glutamine)
		N2,N2-dimethylguanine	0.0427006	-0.710777	Nucleotide	Purine Metabolism, Guanine containing
		gamma-glutamylglycine	0.0430371	-0.674309	Peptide	Gamma-glutamyl Amino Acid
		arachidoyl ethanolamide (20:0)*	0.0452753	0.507262	Lipid	Endocannabinoid
		5alpha-androstan-3beta,17beta-diol monosulfate (2)	0.04749	0.62167	Lipid	Androgenic Steroids
		glucuronide of C10H18O2 (8)*	0.0485274	-0.708659	Partially Characterized Molecules	Partially Characterized Molecules
		glycoursodeoxycholic acid sulfate (1)	0.0488085	-0.626783	Lipid	Secondary Bile Acid Metabolism
		mead acid (20:3n9)	0.0488085	0.606559	Lipid	Long Chain Polyunsaturated Fatty Acid (n3 and n6)
		3-dehydrodeoxycholate	0.0499678	0.590082	Lipid	Secondary Bile Acid Metabolism
		N-propionylalanine	0.0499678	0.447176	Amino Acid	Alanine and Aspartate Metabolism
		glucuronide of C10H18O2 (7)*	0.0499678	-0.712107	Partially Characterized Molecules	Partially Characterized Molecules
		sulfate of piperine metabolite C16H19NO4 (2)*	0.0499678	-0.625225	Xenobiotics	Food Component/Plant
		5,6-dihydrouridine	0.050027	0.68453	Nucleotide	Pyrimidine Metabolism, Uracil containing
		uridine-2',3'-cyclic monophosphate	0.050027	0.576291	Nucleotide	Pyrimidine Metabolism, Uracil containing
		3-methylurate*	0.0512688	0.568185	Xenobiotics	Xanthine Metabolism
		5alpha-pregnan-3beta,20alpha-diol monosulfate (1)	0.051339	0.608596	Lipid	Progestin Steroids
		lactosyl-N-behenoyl-sphingosine (d18:1/22:0)*	0.0524705	-0.55452	Lipid	Lactosylceramides (LCER)
		xylose	0.0525567	0.654525	Carbohydrate	Pentose Metabolism
		2-O-methylascorbic acid	0.0527381	-0.533437	Cofactors and Vitamins	Ascorbate and Aldarate Metabolism
		3-hydroxyoleate*	0.0530753	-0.641236	Lipid	Fatty Acid, Monohydroxy
		glutarylcarnitine (C5-DC)	0.0530753	-0.601363	Amino Acid	Lysine Metabolism
		pheophorbide A	0.0534937	-0.492268	Xenobiotics	Food Component/Plant
		4-methylcatechol sulfate	0.0551413	0.611238	Xenobiotics	Benzoate Metabolism
		valerate (5:0)	0.0552611	0.731688	Lipid	Short Chain Fatty Acid
		5alpha-pregnan-diol disulfate	0.05599	-0.596771	Lipid	Progestin Steroids
		vanillic alcohol sulfate	0.0565816	-0.588748	Amino Acid	Tyrosine Metabolism
		feruloylquinate (1)	0.05686	-0.553135	Xenobiotics	Food Component/Plant
		4-acetamidophenylglucuronide	0.0569326	-0.645302	Xenobiotics	Drug - Analgesics, Anesthetics
		1,1-kestotetraose	0.056985	-0.546716	Xenobiotics	Food Component/Plant
		2,4-dihydroxyhydrocinnamate	0.0576797	0.570506	Xenobiotics	Benzoate Metabolism
		N6-formyllysine	0.0576797	-0.702259	Amino Acid	Lysine Metabolism
		N-butyryl-isoleucine	0.0579019	0.625638	Amino Acid	Leucine, Isoleucine and Valine Metabolism
		N-methylphenylalanine	0.0579019	0.611853	Amino Acid	Phenylalanine Metabolism
		glycolithocholate sulfate*	0.0579137	-0.652585	Lipid	Secondary Bile Acid Metabolism
		dihydrokaempferol	0.0618282	-0.620636	Xenobiotics	Food Component/Plant
		dodecenedioate (C12:1-DC)*	0.0628266	0.555599	Lipid	Fatty Acid, Dicarboxylate
		2-methoxyhydroquinone sulfate (1)	0.0632017	-0.576368	Xenobiotics	Benzoate Metabolism
		2,8-quinolinediol sulfate	0.0650439	-0.573951	Xenobiotics	Food Component/Plant
		TMP	0.0650439	0.55281	Nucleotide	Pyrimidine Metabolism, Thymine containing
		adipoylcarnitine (C6-DC)	0.0650439	-0.515895	Lipid	Fatty Acid Metabolism (Acyl Carnitine, Dicarboxylate)
		suberoylcarnitine (C8-DC)	0.0650439	-0.54384	Lipid	Fatty Acid Metabolism (Acyl Carnitine, Dicarboxylate)
		3-S-cysteinyl-2-methylpropanoate*	0.0662748	-0.58536	Xenobiotics	Chemical
		4-acetylcatechol sulfate (1)	0.0664023	-0.606598	Xenobiotics	Food Component/Plant
		chrysin	0.0672394	0.587588	Xenobiotics	Food Component/Plant
		isobutyrylglycine (C4)	0.0672394	-0.579364	Amino Acid	Leucine, Isoleucine and Valine Metabolism
		propionylglycine (C3)	0.0672394	-0.601211	Lipid	Fatty Acid Metabolism (also BCAA Metabolism)
		vanillate	0.0672394	-0.536136	Xenobiotics	Food Component/Plant
		10-nonadecenoate (19:1n9)	0.0674446	0.574941	Lipid	Long Chain Monounsaturated Fatty Acid
		galactitol (dulcitol)	0.0685027	0.587915	Carbohydrate	Fructose, Mannose and Galactose Metabolism
		apigenin sulfate (1)	0.0705607	-0.582989	Xenobiotics	Food Component/Plant
		digalactosylglycerol*	0.0717449	-0.583527	Lipid	Galactosyl Glycerolipids
		vanillactate	0.0724408	-0.578155	Amino Acid	Tyrosine Metabolism
		enterolactone	0.0784544	0.543548	Xenobiotics	Food Component/Plant
		sulfate of piperine metabolite C15H17NO3 (1)*	0.0784544	-0.561054	Xenobiotics	Food Component/Plant
		sulfate of piperine metabolite C16H19NO4 (4)*	0.0784544	-0.561727	Xenobiotics	Food Component/Plant
		indolepropionate	0.0814583	0.583639	Amino Acid	Tryptophan Metabolism
		3-hydroxycinnamate	0.0814794	0.487072	Xenobiotics	Food Component/Plant
		erythrose	0.0814794	0.556323	Xenobiotics	Food Component/Plant
		feruloylquinate (2)	0.0817136	-0.526911	Xenobiotics	Food Component/Plant
		2-methoxyhydroquinone sulfate (2)	0.0823591	-0.497889	Xenobiotics	Benzoate Metabolism
		cytosine	0.0826789	0.583994	Nucleotide	Pyrimidine Metabolism, Cytidine containing
		gamma-glutamyl-alpha-lysine	0.0826789	0.555593	Peptide	Gamma-glutamyl Amino Acid
		glyco-beta-muricholate	0.0826789	-0.517146	Lipid	Primary Bile Acid Metabolism
		methyl indole-3-acetate	0.0827219	0.573571	Xenobiotics	Food Component/Plant
		1,5-anhydroglucitol (1,5-AG)	0.0830066	-0.544663	Carbohydrate	Glycolysis, Gluconeogenesis, and Pyruvate Metabolism
		2'-O-methyluridine	0.0830066	0.534715	Nucleotide	Pyrimidine Metabolism, Uracil containing
		2'-deoxyadenosine 5'-monophosphate	0.0830066	0.534495	Nucleotide	Purine Metabolism, Adenine containing
		2-methoxyresorcinol sulfate	0.0830066	-0.456148	Xenobiotics	Chemical
		3-hydroxyhexanoate	0.0830066	0.581086	Lipid	Fatty Acid, Monohydroxy
		3-methoxycatechol sulfate (1)	0.0830066	-0.47046	Xenobiotics	Benzoate Metabolism
		5-dodecenoylcarnitine (C12:1)	0.0830066	-0.508098	Lipid	Fatty Acid Metabolism (Acyl Carnitine, Monounsaturated)
		Flavone derivative C26H28O14 (5)*	0.0830066	-0.482187	Partially Characterized Molecules	Partially Characterized Molecules
		N-methyl-GABA	0.0830066	0.534791	Amino Acid	Glutamate Metabolism
		bilirubin degradation product, C16H18N2O5 (4)	0.0830066	-0.554156	Partially Characterized Molecules	Partially Characterized Molecules
		coumaroylquinate (1)	0.0830066	-0.501616	Xenobiotics	Food Component/Plant
		gamma-glutamylcysteine	0.0830066	-0.543872	Peptide	Gamma-glutamyl Amino Acid
		glutamine conjugate of C6H10O2 (1)*	0.0830066	-0.542886	Partially Characterized Molecules	Partially Characterized Molecules
		hexadecenedioate (C16:1-DC)*	0.0830066	0.542304	Lipid	Fatty Acid, Dicarboxylate
		leucylalanine	0.0830066	0.642002	Peptide	Dipeptide
		palmitoylcholine	0.0830066	-0.555514	Lipid	Fatty Acid Metabolism (Acyl Choline)
		phenylpropionylglycine	0.0830066	-0.656242	Xenobiotics	Benzoate Metabolism
		steviol	0.0830066	0.539132	Xenobiotics	Food Component/Plant
		sulfate of piperine metabolite C16H17NO3 (2)*	0.0830066	-0.5495	Xenobiotics	Food Component/Plant
		trans-2-hexenoylglycine	0.0830066	-0.452585	Lipid	Fatty Acid Metabolism (Acyl Glycine)
		urea	0.0830066	-0.413611	Amino Acid	Urea cycle; Arginine and Proline Metabolism
		1-palmitoyl-sulfoquinovopyranosyl-glycerol (16:0)*	0.0830762	-0.590319	Lipid	Monoacylglycerol
		2,4,6-trihydroxybenzoate	0.0830762	-0.282015	Xenobiotics	Benzoate Metabolism
		lysylleucine	0.0830762	0.502583	Peptide	Dipeptide
		pimelate (C7-DC)	0.0830762	0.593992	Lipid	Fatty Acid, Dicarboxylate
		decanoylcarnitine (C10)	0.0848062	-0.543972	Lipid	Fatty Acid Metabolism (Acyl Carnitine, Medium Chain)
		neoponcirin	0.0848062	-0.660831	Xenobiotics	Food Component/Plant
		dihydroquercetin	0.0849274	-0.567647	Xenobiotics	Food Component/Plant
		gentisate	0.0851652	0.520256	Amino Acid	Tyrosine Metabolism
		4-ethylcatechol sulfate	0.0861251	-0.556919	Xenobiotics	Benzoate Metabolism
		6-oxolithocholate	0.0866427	0.472735	Lipid	Secondary Bile Acid Metabolism
		3-methyl-2-oxobutyrate	0.0897549	0.601189	Amino Acid	Leucine, Isoleucine and Valine Metabolism
		oleoyl-oleoyl-glycerol (18:1/18:1) [1]*	0.0908206	0.529069	Lipid	Diacylglycerol
		coumaroylquinate (3)	0.0915649	-0.51736	Xenobiotics	Food Component/Plant
		1-methylhistidine	0.0926359	-0.5478	Amino Acid	Histidine Metabolism
		3-hydroxymargarate	0.0926359	0.576635	Lipid	Fatty Acid, Monohydroxy
		acetylagmatine	0.0926359	-0.475532	Amino Acid	Polyamine Metabolism
		5-(galactosylhydroxy)-L-lysine	0.0956971	-0.516999	Amino Acid	Lysine Metabolism
		(3'-5')-adenylyluridine	0.0968765	0.493414	Nucleotide	Dinucleotide
		2-oxindole-3-acetate	0.0973465	0.49726	Xenobiotics	Food Component/Plant
		beta-citrylglutamate	0.0973465	-0.528707	Amino Acid	Glutamate Metabolism
		eriocitrin	0.0973465	-0.538735	Xenobiotics	Food Component/Plant
		stigmastadienone	0.0973465	0.0972104	Lipid	Sterol
		sulfate of piperine metabolite C15H17NO3 (2)*	0.0975306	-0.530416	Xenobiotics	Food Component/Plant
		N-butyryl-leucine	0.0980547	0.606816	Amino Acid	Leucine, Isoleucine and Valine Metabolism
		tryptophylglycine	0.0992614	0.533053	Peptide	Dipeptide

## Sheet: C. SCFAs
			FDR	Coefficient >0 = increased risk of recurrence <0 = decreased risk of recurrence
Inter-group	Week 2 Recurrer vs Non-recurrer	Acetate	0.0723124	-0.854514
		Isovalerate/2-ME butyrate	0.0723124	-0.558339
			FDR	Coefficient >0 = higher in week 2 <0 = higher in week 1
Intra-group	Non-recurrer Pre-treatment vs Week 1	Isocaproate	0.000113388	-1.51267
		Valerate	0.0438988	-0.667338
	Recurrer Pre-treatment vs Week 1	Acetate	0.0484736	1.71542
	Non-recurrer Week 1 vs Week 2	Acetate	6.39713e-05	0.572168
		Isovalerate/2-ME butyrate	0.000411889	0.885668
		Butyrate	0.0014214	0.894162
		Valerate	0.0305181	0.520236
		Isobutyrate	0.0326622	0.503785
		Propionate	0.0811447	0.335275
