# Supplementary material for: Gut metabolites predict Clostridioides difficile recurrence
Source: Microbiome. 2022 Jun 9;10:87. doi: 10.1186/s40168-022-01284-1 (PMC9178838; doi:10.1186/s40168-022-01284-1)
Supplement: Supplementary file 5 — Additional file 4. Taxonomic enrichment analyses for sequencing data, and pathway enrichment analyses for metabolomic data: provides the results of enrichment analyses done to determine if the set of features found to be significant in univariate analysis were significantly enriched for a bacterial family or metabolite category. [file 40168_2022_1284_MOESM4_ESM.xlsx]

## Sheet: ASVs
				# Hits	# Expected Hits	p-value	FDR
Intra-group	Family	Non-recurrer Week 1 vs week 2	Lachnospiraceae	15	7.65957	0.00131311	0.00262622
			Ruminococcaceae	4	2.29787	0.120776	0.120776
			_
	Family	Non-recurrer Pre-treatment vs week 1	Bacteroidaceae	5	2.74043	0.0791242	0.240531
			Enterobacteriaceae	5	2.74043	0.0791242	0.240531
			Lachnospiraceae	13	11.7447	0.130631	0.240531
			Lactobacillaceae	4	2.54468	0.149367	0.240531
			Veillonellaceae	4	4.11064	0.226599	0.240531
			Erysipelotrichaceae	3	2.34894	0.238346	0.240531
			Ruminococcaceae	3	3.5234	0.240531	0.240531
			_
	Family	Recurrer Pre-treatment vs week 1	Lactobacillaceae	3	0.885106	0.0416372	0.0832744
			Lachnospiraceae	4	4.08511	0.23284	0.23284
			_
Inter-group	Family	Pre-treatment	Lachnospiraceae	4	2.55319	0.153024	0.153024
			_
		Week 1	Bacteroidaceae	3	1.01277	0.0575374	0.115075
			Lachnospiraceae	5	4.34043	0.202432	0.202432
			_
		Week 2	Bacteroidaceae	6	2.20426	0.00974823	0.0292447
			Lachnospiraceae	14	9.44681	0.0294543	0.0327749
			Ruminococcaceae	6	2.83404	0.0327749	0.0327749
			_

## Sheet: Metabolites
				# Hits	# Expected Hits	p-value	FDR
	Recurrer Pre-treatment vs Week 1	SUB_PATHWAY	Sphingomyelins	5	0.755263	0.00046239	0.00231195
			Diacylglycerol	4	1.18684	0.0215386	0.039436
			Food Component/Plant	3	7.71447	0.0236616	0.039436
			Tryptophan Metabolism	3	0.863158	0.041707	0.0521337
			Fatty Acid, Monohydroxy	3	1.025	0.0616518	0.0616518
			_
	Non-recurrer Pre-treatment vs Week 1	SUB_PATHWAY	Sphingomyelins	14	4.21842	3.82423e-08	8.79572e-07
			Dinucleotide	11	3.31447	1.56631e-06	1.80126e-05
			Diacylglycerol	16	6.62895	3.09679e-05	0.00023742
			Pyrimidine Metabolism, Cytidine containing	5	2.10921	0.0250044	0.143775
			Secondary Bile Acid Metabolism	6	10.5461	0.0352427	0.162116
			Pyrimidine Metabolism, Uracil containing	5	2.41053	0.0468431	0.179565
			Disaccharides and Oligosaccharides	4	1.80789	0.0598518	0.192356
			Food Component/Plant	46	43.0882	0.0669065	0.192356
			Fatty Acid, Branched	3	1.20526	0.0760554	0.194364
			Tryptophan Metabolism	7	4.82105	0.102174	0.197522
			Fatty Acid Metabolism (Acyl Glycine)	5	3.01316	0.103859	0.197522
			Fatty Acid, Dicarboxylate	6	3.91711	0.104114	0.197522
			Leucine, Isoleucine and Valine Metabolism	3	5.12237	0.122184	0.197522
			Galactosyl Glycerolipids	3	5.12237	0.122184	0.197522
			Methionine, Cysteine, SAM and Taurine Metabolism	4	2.41053	0.137406	0.197522
			Sterol	4	2.41053	0.137406	0.197522
			Benzoate Metabolism	9	8.43684	0.158428	0.214343
			Fatty Acid, Monohydroxy	6	5.725	0.194449	0.248462
			Dipeptide	3	2.10921	0.228909	0.25114
			Lysophospholipid	4	4.21842	0.23077	0.25114
			Endocannabinoid	4	4.21842	0.23077	0.25114
			Gamma-glutamyl Amino Acid	3	3.61579	0.240221	0.25114
			Monoacylglycerol	3	2.71184	0.268942	0.268942
			_
	Non-recurrer Week 1 vs Week 2	SUB_PATHWAY	Secondary Bile Acid Metabolism	12	6.03289	0.00648797	0.0556639
			Primary Bile Acid Metabolism	5	1.72368	0.0143959	0.0556639
			Fatty Acid Metabolism (Acyl Carnitine, Hydroxy)	3	0.689474	0.0166992	0.0556639
			Food Component/Plant	31	24.6487	0.028717	0.0693589
			Corticosteroids	3	0.861842	0.0346795	0.0693589
			Disaccharides and Oligosaccharides	3	1.03421	0.0576001	0.0960001
			Androgenic Steroids	4	2.75789	0.167136	0.238766
			Benzoate Metabolism	4	4.82632	0.19532	0.244151
			Fatty Acid, Monohydroxy	3	3.275	0.243252	0.249224
			Leucine, Isoleucine and Valine Metabolism	3	2.93026	0.249224	0.249224
			_
	Week 2 Recurrer vs non-recurrer	SUB_PATHWAY	Sphingomyelins	4	0.386842	0.000345554	0.000691108
			Food Component/Plant	4	3.95132	0.219939	0.219939
			_
