# Supplementary material for: Gut metabolites predict Clostridioides difficile recurrence
Source: Microbiome. 2022 Jun 9;10:87. doi: 10.1186/s40168-022-01284-1 (PMC9178838; doi:10.1186/s40168-022-01284-1)
Supplement: Supplementary file 6 — Additional file 5. Predictive modeling results: provides the results of the predictive analyses run for each data source at pre-treatment, week 1, and week 2. [file 40168_2022_1284_MOESM5_ESM.xlsx]

## Sheet: Description
The table in this file gives the results of predictive analysis for each data source at each timepoint.
Results are the median area-under-the-reciever-operator-curve (AUC) over the leave-one-out cross-validated folds.
AUCs greater than 0.7 are bolded

## Sheet: A. Results
			Median AUC	95% Interval
Logistic regression	Clinical variables		0.485931	(0.2195, 0.7489)
	Pre-treatment	ASVs	0.679213	(0.5772, 0.8456)
		Metabolites	0.525735	(0.4191, 0.625)
		All data	0.481618	(0.1984, 0.75)
		SCFAs	0.271534	(0.2222, 0.5515)
	Week 1	ASVs	0.519481	(0.3438, 0.6786)
		Metabolites	0.768398	(0.7056, 0.8636)
		All data	0.783217	(0.5478, 0.8705)
		SCFAs	0.464286	(0.3484, 0.5)
	Week 2	ASVs	0.5	(0.1152, 0.7697)
		Metabolites	0.512626	(0.3687, 0.9176)
		All data	0.369792	(0.2604, 0.8594)
		SCFAs	0.532828	(0.3838, 0.7)
Random forest	Clinical variables		0.472944	(0.2172, 0.7857)
	Pre-treatment	ASVs	0.366655	(0.1691, 0.6176)
		Metabolites	0.492647	(0.2698, 0.6667)
		All data	0.426587	(0.1825, 0.6429)
		SCFAs	0.677521	(0.5625, 0.7659)
	Week 1	ASVs	0.459821	(0.3103, 0.5815)
		Metabolites	0.680276	(0.5724, 0.7443)
		All data	0.651786	(0.5871, 0.7299)
		SCFAs	0.471176	(0.371, 0.5792)
	Week 2	ASVs	0.40625	(0.1484, 0.5833)
		Metabolites	0.773619	(0.6941, 0.8485)
		All data	0.786458	(0.6727, 0.9212)
		SCFAs	0.479798	(0.1529, 0.6111)
Cox regression	Clinical variables		0.49	(0.345, 0.825)
	Pre-treatment	ASVs	0.47	(0.36, 0.63)
		Metabolites	0.5925	(0.415, 0.725)
		All data	0.5275	(0.325, 0.66)
		SCFAs	0.51	(0.43, 0.59)
	Week 1	ASVs	0.425	(0.3415, 0.675)
		Metabolites	0.7675	(0.54, 0.935)
		All data	0.74	(0.47, 0.935)
		SCFAs	0.4775	(0.43, 0.535)
	Week 2	ASVs	0.557292	(0.22, 0.7656)
		Metabolites	0.78	(0.635, 0.885)
		All data	0.695	(0.495, 0.825)
		SCFAs	0.445	(0.29, 0.595)
