# Supplementary material for: Gut metabolites predict Clostridioides difficile recurrence
Source: Microbiome. 2022 Jun 9;10:87. doi: 10.1186/s40168-022-01284-1 (PMC9178838; doi:10.1186/s40168-022-01284-1)
Supplement: Supplementary file 7 — Additional file 6. Predictive modeling feature analysis: provides the features identified in predictive analyses that were found to affect the odds of recurrence in logistic regression or cox regression, or to be identified as important features in random forest analyses. [file 40168_2022_1284_MOESM6_ESM.xlsx]

## Sheet: Description
The tables in this file provides the features identified in adequate performing predictive analyses (AUC > 0.65) that were found to affect the odds of recurrence (i.e. had a median odds ratio not equal to 1 over all CV folds) in logistic regression or cox regression, or to be identified as an important feature (i.e. had a median feature importance greater than 1 over all CV folds) in random fores…
Predictive features for analyses that performed poorly (AUC < 0.65) are not included
Each table corresponds to the data source that predictive analysis was performed on. There is no sheet for predictive analysis on clinical variables because no model using clinical variables achieved an AUC > 0.65.
Abbreviations:
OR = Odds ratio
RF = Random Forest
LR = Logistic Regression
Cox = Cox regression
SCFAs = Short chain fatty acids
ASVs = Amplicon sequence variants

## Sheet: A. ASVs
			Median Odds Ratio	95% Interval	75% Interval	Taxonomy-RDP
Pre-treatment	LR AUC=0.679	ASV_0	0.865977	(1.0, 0.53611853)	(1.0, 0.57178056)	Bacteria; Firmicutes; Clostridia; Clostridiales; Ruminococcaceae; Gemmiger; formicilis
		ASV_1	0.942876	(1.0, 0.58210758)	(1.0, 0.68969901)	Bacteria; Firmicutes; Clostridia; Clostridiales; Ruminococcaceae; Subdoligranulum; NA
		ASV_103	1.50487	(1.0, 2.64401871)	(1.0331372, 2.4305073)	Bacteria; Firmicutes; Clostridia; Clostridiales; Lachnospiraceae; Hungatella; NA
		ASV_1051	1.10393	(1.0, 2.28256543)	(1.0, 1.75681059)	Bacteria; Bacteroidetes; Bacteroidia; Bacteroidales; Bacteroidaceae; Bacteroides; massiliensis
		ASV_1058	1.05461	(1.0, 1.70301464)	(1.0, 1.41779096)	Bacteria; Bacteroidetes; Bacteroidia; Bacteroidales; Bacteroidaceae; Bacteroides; vulgatus
		ASV_107	0.987735	(1.0, 0.55062571)	(1.0, 0.65750691)	Bacteria; Firmicutes; Clostridia; Clostridiales; Lachnospiraceae; NA; NA
		ASV_122	1.74561	(1.0, 4.55807324)	(1.0, 3.46357052)	Bacteria; Proteobacteria; Betaproteobacteria; Burkholderiales; Sutterellaceae; Parasutterella; excrementihominis
		ASV_1284	0.846966	(1.0, 0.3530661)	(1.0, 0.56575169)	Bacteria; Bacteroidetes; Bacteroidia; Bacteroidales; Porphyromonadaceae; Parabacteroides; NA
		ASV_1360	1.62363	(1.0, 3.89385629)	(1.0, 2.22865887)	Bacteria; Firmicutes; Clostridia; Clostridiales; Lachnospiraceae; Ruminococcus2; NA
		ASV_1387	1.23227	(1.0, 2.95618622)	(1.0, 1.68354216)	Bacteria; Firmicutes; Clostridia; Clostridiales; Peptostreptococcaceae; Clostridium_XI; NA
		ASV_157	1.01666	(1.0, 2.04173513)	(1.0, 1.47875423)	Bacteria; Firmicutes; Negativicutes; Selenomonadales; Veillonellaceae; Veillonella; NA
		ASV_1577	1.60689	(1.0, 4.74978807)	(1.0, 2.86194081)	Bacteria; Proteobacteria; Gammaproteobacteria; Pasteurellales; Pasteurellaceae; NA; NA
		ASV_159	1.3949	(1.0, 3.88491071)	(1.0, 1.88928793)	Bacteria; Firmicutes; Negativicutes; Selenomonadales; Veillonellaceae; Veillonella; NA
		ASV_1597	0.981455	(1.0, 0.50525097)	(1.0, 0.61397566)	Bacteria; Proteobacteria; Betaproteobacteria; Burkholderiales; Sutterellaceae; Sutterella; stercoricanis
		ASV_160	1.13318	(1.0, 2.23379068)	(1.0, 1.66279513)	Bacteria; Firmicutes; Negativicutes; Selenomonadales; Veillonellaceae; Veillonella; NA
		ASV_174	0.902685	(1.0, 0.51762719)	(1.0, 0.62926677)	Bacteria; Firmicutes; Bacilli; Lactobacillales; Lactobacillaceae; Lactobacillus; NA
		ASV_176	1.89659	(1.0, 8.03494376)	(1.45179395, 3.86398873)	Bacteria; Firmicutes; Bacilli; Lactobacillales; Enterococcaceae; Enterococcus; NA
		ASV_178	0.822465	(1.0, 0.40232301)	(1.0, 0.59398572)	Bacteria; Firmicutes; Bacilli; Lactobacillales; Enterococcaceae; Enterococcus; NA
		ASV_1864	1.61125	(1.0, 5.89261575)	(1.0, 2.20979555)	Bacteria; Proteobacteria; Gammaproteobacteria; Pasteurellales; Pasteurellaceae; Pasteurella; NA
		ASV_189	1.19201	(1.0, 1.80380803)	(1.0, 1.51755426)	Bacteria; Firmicutes; Erysipelotrichia; Erysipelotrichales; Erysipelotrichaceae; Holdemania; filiformis
		ASV_194	1.16941	(1.0, 1.9094209)	(1.0, 1.77340247)	Bacteria; Firmicutes; Negativicutes; Selenomonadales; Acidaminococcaceae; Phascolarctobacterium; faecium
		ASV_205	0.704651	(1.0, 0.29638381)	(1.0, 0.50997172)	Bacteria; Firmicutes; Clostridia; Clostridiales; Lachnospiraceae; Roseburia; inulinivorans
		ASV_206	1.14181	(1.0, 2.68290456)	(1.0, 1.8327178)	Bacteria; Firmicutes; Clostridia; Clostridiales; Lachnospiraceae; Roseburia; intestinalis
		ASV_215	1.34463	(1.0, 2.07155597)	(1.0, 1.95658381)	Bacteria; Fusobacteria; Fusobacteriia; Fusobacteriales; Fusobacteriaceae; Fusobacterium; NA
		ASV_2190	1.48397	(1.0, 3.57012283)	(1.0, 2.16777219)	Bacteria; Firmicutes; Clostridia; Clostridiales; Peptostreptococcaceae; Clostridium_XI; NA
		ASV_2396	1.39631	(1.0, 2.97724983)	(1.0, 1.89382766)	Bacteria; Proteobacteria; Gammaproteobacteria; Enterobacteriales; Enterobacteriaceae; Escherichia/Shigella; NA
		ASV_2398	1.01234	(1.0, 1.848732)	(1.0, 1.60833583)	Bacteria; Proteobacteria; Betaproteobacteria; Burkholderiales; Sutterellaceae; Parasutterella; NA
		ASV_248	2.49053	(1.0, 15.51488677)	(1.77819713, 7.45362134)	Bacteria; Firmicutes; Negativicutes; Selenomonadales; Veillonellaceae; Veillonella; NA
		ASV_2495	1.09838	(1.0, 3.69211698)	(1.0, 1.64674399)	Bacteria; Proteobacteria; Gammaproteobacteria; Pasteurellales; Pasteurellaceae; NA; NA
		ASV_25	1.47642	(1.0, 2.22287188)	(1.0, 1.86824596)	Bacteria; Bacteroidetes; Bacteroidia; Bacteroidales; Bacteroidaceae; Bacteroides; uniformis
		ASV_29	0.991774	(1.0, 0.58543507)	(1.0, 0.80187704)	Bacteria; Bacteroidetes; Bacteroidia; Bacteroidales; Bacteroidaceae; Bacteroides; NA
		ASV_31	0.845449	(1.0, 0.43552634)	(1.0, 0.46954084)	Bacteria; Bacteroidetes; Bacteroidia; Bacteroidales; Bacteroidaceae; Bacteroides; NA
		ASV_32	1.05724	(1.0, 1.96501524)	(1.0, 1.56486569)	Bacteria; Bacteroidetes; Bacteroidia; Bacteroidales; Bacteroidaceae; Bacteroides; NA
		ASV_34	0.82479	(1.0, 0.3585454)	(1.0, 0.60121661)	Bacteria; Bacteroidetes; Bacteroidia; Bacteroidales; Bacteroidaceae; Bacteroides; ovatus
		ASV_358	1.01255	(1.0, 2.25376015)	(1.0, 1.40719731)	Bacteria; Firmicutes; Clostridia; Clostridiales; Ruminococcaceae; Butyricicoccus; NA
		ASV_37	0.920945	(1.0, 0.64326404)	(1.0, 0.6661103)	Bacteria; Bacteroidetes; Bacteroidia; Bacteroidales; Porphyromonadaceae; Odoribacter; splanchnicus
		ASV_39	1.08793	(1.0, 2.24184682)	(1.0, 1.65070092)	Bacteria; Bacteroidetes; Bacteroidia; Bacteroidales; Rikenellaceae; Alistipes; NA
		ASV_4	0.655962	(1.0, 0.35394987)	(1.0, 0.45680439)	Bacteria; Firmicutes; Clostridia; Clostridiales; Ruminococcaceae; Faecalibacterium; prausnitzii
		ASV_41	0.970147	(1.0, 0.55744023)	(1.0, 0.72862215)	Bacteria; Proteobacteria; Deltaproteobacteria; Desulfovibrionales; Desulfovibrionaceae; Bilophila; wadsworthia
		ASV_45	0.664961	(1.0, 0.41420262)	(1.0, 0.56904259)	Bacteria; Proteobacteria; Gammaproteobacteria; Enterobacteriales; Enterobacteriaceae; Enterobacter; NA
		ASV_46	1.88254	(1.0, 3.99402702)	(1.0, 2.67460044)	Bacteria; Proteobacteria; Gammaproteobacteria; Enterobacteriales; Enterobacteriaceae; NA; NA
		ASV_51	2.17297	(1.0, 5.62994684)	(1.0, 3.79885612)	Bacteria; Proteobacteria; Gammaproteobacteria; Enterobacteriales; Enterobacteriaceae; Morganella; morganii
		ASV_549	1.20108	(1.0, 2.102443)	(1.0, 1.8363869)	Bacteria; Firmicutes; Clostridia; Clostridiales; Lachnospiraceae; Clostridium_XlVa; oroticum
		ASV_6	1.26625	(1.0, 1.86116009)	(1.0, 1.67816343)	Bacteria; Firmicutes; Clostridia; Clostridiales; Ruminococcaceae; Faecalibacterium; prausnitzii
		ASV_60	1.16746	(1.0, 1.90961185)	(1.0, 1.61882407)	Bacteria; Firmicutes; Clostridia; Clostridiales; Ruminococcaceae; Ruminococcus; bromii
		ASV_63	1.11552	(1.0, 1.59424457)	(1.0, 1.28518156)	Bacteria; Actinobacteria; Actinobacteria; Coriobacteriales; Coriobacteriaceae; Eggerthella; lenta
		ASV_67	1.22112	(1.0, 1.99650869)	(1.0, 1.69740396)	Bacteria; Actinobacteria; Actinobacteria; Bifidobacteriales; Bifidobacteriaceae; Bifidobacterium; bifidum
		ASV_70	1.73542	(1.0, 3.66892976)	(1.0, 2.71420746)	Bacteria; Firmicutes; Clostridia; Clostridiales; Lachnospiraceae; Clostridium_XlVb; NA
		ASV_726	1.84005	(1.0, 8.76704671)	(1.0, 2.69231118)	Bacteria; Bacteroidetes; Bacteroidia; Bacteroidales; Bacteroidaceae; Bacteroides; vulgatus
		ASV_75	1.14587	(1.0, 1.80886577)	(1.0, 1.51512812)	Bacteria; Firmicutes; Clostridia; Clostridiales; Lachnospiraceae; Blautia; NA
		ASV_76	0.670965	(1.0, 0.38003193)	(1.0, 0.48909428)	Bacteria; Firmicutes; Clostridia; Clostridiales; Lachnospiraceae; Blautia; NA
		ASV_762	1.22573	(1.0, 2.86194081)	(1.0, 1.78585984)	Bacteria; Firmicutes; Negativicutes; Selenomonadales; Acidaminococcaceae; Acidaminococcus; NA
		ASV_843	1.64531	(1.0, 3.32277408)	(1.0, 2.58157583)	Bacteria; Firmicutes; Negativicutes; Selenomonadales; Acidaminococcaceae; Phascolarctobacterium; succinatutens
		ASV_878	1.12058	(1.0, 1.86731207)	(1.0, 1.60544343)	Bacteria; Firmicutes; Clostridia; Clostridiales; Lachnospiraceae; NA; NA
		ASV_9	0.41937	(1.0, 0.14298722)	(1.0, 0.21352529)	Bacteria; Verrucomicrobia; Verrucomicrobiae; Verrucomicrobiales; Verrucomicrobiaceae; Akkermansia; NA
		ASV_95	1.45333	(1.0, 2.63873596)	(1.0, 2.07674134)	Bacteria; Firmicutes; Clostridia; Clostridiales; Lachnospiraceae; Clostridium_XlVa; citroniae

## Sheet: B. Metabs
			Median Odds Ratio/ Feature importance	95% Interval	75% Interval
Week1.0	LR AUC=0.768	3-hydroxyphenylacetate	1.01044	(1.0, 1.20816176)	(1.0, 1.08263729)
		4-hydroxyhippurate	1.1046	(1.0, 1.18981758)	(1.0266489, 1.15997679)
		N-carbamoylaspartate	1.46799	(1.30069664, 1.5998342)	(1.41100187, 1.54033512)
		bilirubin (E,E)*	1.20913	(1.0, 1.34097907)	(1.11482785, 1.26339179)
		vanillylmandelate (VMA)	1.45129	(1.25784508, 1.67447553)	(1.37588891, 1.56705804)
	RF AUC=0.68	(R)-salsolinol	1.0012	(1.0, 1.01857032)	(1.0, 1.01531611)
		1,2-dilinoleoyl-digalactosylglycerol (18:2/18:2)*	1.01034	(1.0, 1.02716235)	(1.0, 1.01907974)
		1-linoleoyl-GPE (18:2)*	1.00392	(1.0, 1.01308487)	(1.0, 1.00944432)
		1-palmitoleoylglycerol (16:1)*	1.00745	(1.0, 1.04854134)	(1.0, 1.02173279)
		1-palmitoyl-2-linoleoyl-digalactosylglycerol (16:0/18:2)*	1.03629	(1.00110061, 1.09308066)	(1.01877406, 1.05950307)
		13-HODE + 9-HODE	1.01313	(1.0, 1.03169182)	(1.00541461, 1.02767606)
		2,3-dimethylsuccinate	1.01286	(1.0, 1.03800438)	(1.00170145, 1.02675157)
		2-hydroxyheptanoate*	1.0055	(1.0, 1.01969137)	(1.00260338, 1.01146523)
		2-hydroxylignocerate*	1.00203	(1.0, 1.00853623)	(1.0, 1.0078305)
		3-dehydroshikimate	1.00062	(1.0, 1.00893972)	(1.0, 1.00400801)
		3-hydroxybutyroylglycine	1.00508	(1.0, 1.01663688)	(1.0, 1.01278099)
		3-hydroxyhexanoylcarnitine (1)	1.00237	(1.0, 1.01592548)	(1.0, 1.00863709)
		3-hydroxyoleate*	1.00047	(1.0, 1.02091573)	(1.0, 1.00853623)
		3-hydroxyphenylacetate	1.01604	(1.0, 1.04634172)	(1.00742745, 1.02747054)
		3-methyl-2-oxobutyrate	1.00106	(1.0, 1.00944432)	(1.0, 1.00320513)
		4-hydroxyhippurate	1.01892	(1.0, 1.05295448)	(1.00420883, 1.0374855)
		5,6-dihydrouracil	1.00069	(1.0, 1.01055532)	(1.0, 1.00571628)
		5-dodecenoate (12:1n7)	1.0004	(1.0, 1.0046106)	(1.0, 1.00350613)
		N-acetyl-1-methylhistidine*	1.00651	(1.0, 1.0204054)	(1.0, 1.01673855)
		N-acetylcitrulline	1.00827	(1.0, 1.02829285)	(1.00140098, 1.01999732)
		N-acetylglucosamine/N-acetylgalactosamine	1.00366	(1.0, 1.02020134)	(1.0, 1.01633193)
		N-behenoyl-sphingadienine (d18:2/22:0)*	1.00102	(1.0, 1.01562075)	(1.0, 1.00994917)
		N-carbamoylaspartate	1.38674	(1.28402542, 1.57538549)	(1.31508329, 1.51770602)
		allantoin	1.00054	(1.0, 1.00742745)	(1.0, 1.00591744)
		alpha-CEHC sulfate	1.00574	(1.0, 1.02111993)	(1.0, 1.01389566)
		beta-citrylglutamate	1.00024	(1.0, 1.01857032)	(1.0, 1.00682317)
		bilirubin (E,E)*	1.0085	(1.0, 1.03987447)	(1.0, 1.03334385)
		bilirubin (E,Z or Z,E)*	1.02929	(1.002002, 1.08220432)	(1.01521458, 1.05200724)
		butyrylglycine (C4)	1.00503	(1.0, 1.01501156)	(1.0, 1.01156638)
		caffeic acid sulfate	1.00245	(1.0, 1.00924245)	(1.0, 1.00652117)
		daidzein	1.00274	(1.0, 1.01338884)	(1.0, 1.0102522)
		dihydrocaffeate	1.00393	(1.0, 1.00793129)	(1.0, 1.00652117)
		dihydroorotate	1.00783	(1.0, 1.02306191)	(1.0, 1.01897783)
		dimethyl sulfone	1.02224	(1.0, 1.04990533)	(1.01005017, 1.03169182)
		dopamine 3-O-sulfate	1.00011	(1.0, 1.01389566)	(1.0, 1.00712526)
		ergosterol	1.00583	(1.0, 1.01999732)	(1.0, 1.01541764)
		isocaproate (i6:0)	1.01559	(1.0, 1.04644635)	(1.0, 1.0311761)
		leucylalanine	1.00347	(1.0, 1.01035323)	(1.0, 1.00712526)
		luteolin	1.00348	(1.0, 1.01146523)	(1.0, 1.00702456)
		methionine sulfone	1.00566	(1.0, 1.01857032)	(1.0, 1.01612869)
		myristoylcarnitine (C14)	1.00734	(1.0, 1.02726507)	(1.0, 1.01724704)
		octadecenedioylcarnitine (C18:1-DC)*	1.00091	(1.0, 1.01035323)	(1.0, 1.00682317)
		pentadecanoate (15:0)	1.00053	(1.0, 1.00410842)	(1.0, 1.0030045)
		phenylacetylaspartate	1.00079	(1.0, 1.00823371)	(1.0, 1.00531407)
		sarcosine	1.00026	(1.0, 1.01207229)	(1.0, 1.00481154)
		stearoyl sphingomyelin (d18:1/18:0)	1.00388	(1.0, 1.01806117)	(1.0, 1.01146523)
		tartronate (hydroxymalonate)	1.00078	(1.0, 1.02030337)	(1.0, 1.00813289)
		tryptophan betaine	1.00276	(1.0, 1.01126295)	(1.0, 1.00883883)
		tryptophylglycine	1.0011	(1.0, 1.00984818)	(1.0, 1.00551515)
		tyrosylglycine	1.00001	(1.0, 1.01045427)	(1.0, 1.00561571)
		vanillactate	1.0102	(1.0, 1.03572328)	(1.00320513, 1.01897783)
		vanillylmandelate (VMA)	1.05645	(1.0124772, 1.11004438)	(1.02993944, 1.08491322)
		xanthosine	1.00483	(1.0, 1.01653522)	(1.0, 1.01419987)
	Cox AUC=0.768	N-carbamoylaspartate	1.08365	(1.0, 1.13564412)	(1.05148137, 1.10119946)
		vanillylmandelate (VMA)	1.06433	(1.0, 1.10638727)	(1.01877406, 1.08242078)
Week 2	RF AUC=0.774	1,1-kestotetraose	1.01005	(1.0, 1.02020134)	(1.0, 1.02020134)
		1,2-dipalmitoyl-GPC (16:0/16:0)	1.01005	(1.0, 1.04081077)	(1.0, 1.02020134)
		1-palmitoyl-2-stearoyl-GPC (16:0/18:0)	1.05588	(1.0, 1.22140276)	(1.02285731, 1.1502738)
		2-palmitoyl-GPC* (16:0)*	1.0202	(1.0, 1.05559016)	(1.0, 1.04081077)
		N-acetylpyrraline	1.01497	(1.0, 1.04164376)	(1.0, 1.03076372)
		behenoyl sphingomyelin (d18:1/22:0)*	1.0125	(1.0, 1.04081077)	(1.0, 1.03489503)
		digalacturonic acid	1.01005	(1.0, 1.06183655)	(1.0, 1.04081077)
		lignoceroyl sphingomyelin (d18:1/24:0)	1.24608	(1.02020134, 1.50155314)	(1.03282731, 1.40494759)
		solanidine	1.0141	(1.0, 1.0480172)	(1.0, 1.03045453)
		sphingomyelin (d18:1/20:0, d16:1/22:0)*	1.0202	(1.0, 1.06183655)	(1.0, 1.04081077)
		sphingomyelin (d18:1/24:1, d18:2/24:0)*	1.04081	(1.0, 1.12749685)	(1.01015118, 1.08328707)
		sphingomyelin (d18:2/24:1, d18:1/24:2)*	1.01005	(1.0, 1.08328707)	(1.0, 1.02644359)
		taurochenodeoxycholate	1.01005	(1.0, 1.04081077)	(1.0, 1.04081077)
		taurochenodeoxycholic acid 3-sulfate	1.08329	(1.0, 1.2092496)	(1.01897783, 1.17351087)
		taurohyocholate*	1.02999	(1.0, 1.09417428)	(1.0, 1.06183655)
	Cox AUC=0.78	1-palmitoyl-2-stearoyl-GPC (16:0/18:0)	1.32294	(1.0, 1.64197535)	(1.0, 1.51134503)
		lignoceroyl sphingomyelin (d18:1/24:0)	1.03508	(1.0, 1.95072286)	(1.0, 1.31995811)
		sphingomyelin (d18:2/24:1, d18:1/24:2)*	1.00418	(1.0, 1.68421571)	(1.0, 1.40818269)

## Sheet: C. SCFAs
			Median Feature importance	95% Interval	75% Interval
Pre-treatment	RF AUC=0.678	Acetate	1.19051	(1.15974482, 1.28453913)	(1.16544152, 1.23343135)
		Butyrate	1.16918	(1.12896355, 1.20949147)	(1.136553, 1.19745683)
		Isobutyrate	1.1983	(1.15765916, 1.24645061)	(1.18104543, 1.22642079)
		Isocaproate	1.07553	(1.04717912, 1.11650135)	(1.05759768, 1.10141972)
		Isovalerate/2-ME butyrate	1.13947	(1.12198563, 1.16299666)	(1.13405533, 1.14981378)
		Propionate	1.21067	(1.16241531, 1.25082083)	(1.18827182, 1.2282618)
		Valerate	1.09159	(1.05897345, 1.11271169)	(1.07939425, 1.10506041)

## Sheet: E. All data
			Median Odds Ratio/ Feature importance	95% Interval	75% Interval	Taxonomy-RDP
Week 1	LR AUC=0.783	4-hydroxyhippurate	1.1343	(1.0377968, 1.28287031)	(1.07777637, 1.1908889)	0
		N-carbamoylaspartate	1.37055	(1.25545744, 1.46184597)	(1.30760864, 1.43505044)	0
		bilirubin (E,E)*	1.25941	(1.18080924, 1.35648935)	(1.21385349, 1.31929829)	0
		vanillylmandelate (VMA)	1.51821	(1.46462612, 1.89856816)	(1.47535701, 1.64592083)	0
	RF AUC=0.652	(R)-salsolinol	1.00129	(1.0, 1.01338884)	(1.0, 1.00904062)	0
		1,2-dilinoleoyl-digalactosylglycerol (18:2/18:2)*	1.01005	(1.0, 1.02593049)	(1.0, 1.0204054)	0
		1-linoleoyl-GPE (18:2)*	1.00641	(1.0, 1.03644854)	(1.0, 1.02132418)	0
		1-palmitoleoylglycerol (16:1)*	1.00166	(1.0, 1.02531512)	(1.0, 1.02091573)	0
		1-palmitoyl-2-linoleoyl-digalactosylglycerol (16:0/18:2)*	1.05445	(1.01643357, 1.09209733)	(1.01877406, 1.08795523)	0
		13-HODE + 9-HODE	1.00232	(1.0, 1.01887594)	(1.0, 1.01045427)	0
		2,3-dimethylsuccinate	1.01344	(1.0, 1.038212)	(1.0, 1.02860138)	0
		2-hydroxyheptanoate*	1.00066	(1.0, 1.01095962)	(1.0, 1.00631989)	0
		3-hydroxybutyroylglycine	1.00163	(1.0, 1.01278099)	(1.0, 1.00611864)	0
		3-hydroxyhexanoylcarnitine (1)	1.00731	(1.0, 1.03200138)	(1.0, 1.02644359)	0
		3-hydroxyphenylacetate	1.01433	(1.0, 1.04728385)	(1.0, 1.02870425)	0
		4-hydroxyhippurate	1.02477	(1.0, 1.06183655)	(1.00621926, 1.04613247)	0
		5-dodecenoate (12:1n7)	1.00168	(1.0, 1.01095962)	(1.0, 1.00712526)	0
		ASV_153	1.00758	(1.0, 1.03210458)	(1.0, 1.02398308)	Bacteria; Firmicutes; Negativicutes; Selenomonadales; Veillonellaceae; Veillonella; NA
		ASV_155	1.00269	(1.0, 1.01440273)	(1.0, 1.01055532)	Bacteria; Firmicutes; Negativicutes; Selenomonadales; Veillonellaceae; Veillonella; NA
		N-acetyl-1-methylhistidine*	1.00731	(1.0, 1.02675157)	(1.0, 1.01907974)	0
		N-carbamoylaspartate	1.32304	(1.0206095, 1.47890212)	(1.25282375, 1.43175362)	0
		N6-carbamoylthreonyladenosine	1.0006	(1.0, 1.01653522)	(1.0, 1.01095962)	0
		allantoin	1.00246	(1.0, 1.03004243)	(1.0, 1.00823371)	0
		alpha-CEHC sulfate	1.00226	(1.0, 1.01714532)	(1.0, 1.01338884)	0
		beta-citrylglutamate	1.0152	(1.0, 1.05316509)	(1.0, 1.02880712)	0
		bilirubin (E,E)*	1.01902	(1.0, 1.04749332)	(1.00400801, 1.04091486)	0
		bilirubin (E,Z or Z,E)*	1.03037	(1.00863709, 1.09965886)	(1.01602708, 1.08155519)	0
		caffeic acid sulfate	1.00152	(1.0, 1.00561571)	(1.0, 1.00430926)	0
		chlorogenate	1.00099	(1.0, 1.01338884)	(1.0, 1.00853623)	0
		coumaroylquinate (2)	1.0002	(1.0, 1.01999732)	(1.0, 1.01714532)	0
		dihydroorotate	1.00468	(1.0, 1.02695694)	(1.0, 1.0121735)	0
		diosmetin	1.00262	(1.0, 1.01612869)	(1.0, 1.00934338)	0
		dopamine 3-O-sulfate	1.00222	(1.0, 1.01785757)	(1.0, 1.00924245)	0
		ergosterol	1.00368	(1.0, 1.01806117)	(1.0, 1.01349018)	0
		glycohyocholate	1.00659	(1.0, 1.03790058)	(1.0, 1.01663688)	0
		isocaproate (i6:0)	1.00911	(1.0, 1.0308668)	(1.0, 1.02142632)	0
		isorhamnetin 3-rutinoside	1.01005	(1.0, 1.04081077)	(1.0, 1.02582791)	0
		leucylalanine	1.0019	(1.0, 1.01541764)	(1.0, 1.01156638)	0
		pentadecanoate (15:0)	1.00121	(1.0, 1.01501156)	(1.0, 1.0075282)	0
		sarcosine	1.00337	(1.0, 1.01126295)	(1.0, 1.0078305)	0
		tartronate (hydroxymalonate)	1.00388	(1.0, 1.02173279)	(1.0, 1.0121735)	0
		tryptophan betaine	1.00114	(1.0, 1.01035323)	(1.0, 1.00732671)	0
		tryptophylglycine	1.00057	(1.0, 1.00471106)	(1.0, 1.0030045)	0
		vanillactate	1.0066	(1.0, 1.01897783)	(1.0, 1.01684022)	0
		vanillic acid glycine	1.01227	(1.0, 1.03510203)	(1.0, 1.0206095)	0
		vanillylmandelate (VMA)	1.07879	(1.02695694, 1.13416875)	(1.0394586, 1.10649792)	0
		xanthosine	1.00317	(1.0, 1.01257845)	(1.0, 1.01075745)	0
	Cox AUC=0.74	N-carbamoylaspartate	1.10152	(1.0, 1.42290421)	(1.04759808, 1.2292448)	0
		bilirubin (E,E)*	1.0097	(1.0, 2.01859152)	(1.0, 1.20804095)	0
		vanillylmandelate (VMA)	1.21263	(1.07143621, 2.41331181)	(1.10230121, 1.60688898)	0
Week 2	RF AUC=0.786	1-palmitoyl-2-stearoyl-GPC (16:0/18:0)	1.04081	(1.0, 1.18530485)	(1.02020134, 1.08328707)	0
		1-stearoyl-GPS (18:0)*	1.00204	(1.0, 1.04081077)	(1.0, 1.02224378)	0
		2-palmitoyl-GPC* (16:0)*	1.01542	(1.0, 1.07025828)	(1.0, 1.03045453)	0
		N-acetylpyrraline	1.01015	(1.0, 1.06183655)	(1.0, 1.03045453)	0
		behenoyl ethanolamide (22:0)*	1.01036	(1.0, 1.06183655)	(1.0, 1.03045453)	0
		behenoyl sphingomyelin (d18:1/22:0)*	1.01005	(1.0, 1.06726575)	(1.0, 1.03045453)	0
		decanoylcarnitine (C10)	1.00261	(1.0, 1.05001033)	(1.0, 1.02101783)	0
		digalacturonic acid	1.01005	(1.0, 1.06183655)	(1.0, 1.03045453)	0
		glycyrrhetinate	1.00898	(1.0, 1.0512711)	(1.0, 1.02020134)	0
		lignoceroyl sphingomyelin (d18:1/24:0)	1.30996	(1.0, 1.5991944)	(1.02705964, 1.42404299)	0
		linolenoyl-linolenoyl-glycerol (18:3/18:3) [2]*	1.00812	(1.0, 1.0206095)	(1.0, 1.02020134)	0
		lithocholate	1.00939	(1.0, 1.04081077)	(1.0, 1.02020134)	0
		solanidine	1.01661	(1.0, 1.03448115)	(1.00120072, 1.02839568)	0
		sphingomyelin (d18:1/20:0, d16:1/22:0)*	1.01005	(1.0, 1.06183655)	(1.0, 1.04122718)	0
		sphingomyelin (d18:1/24:1, d18:2/24:0)*	1.02815	(1.0, 1.06183655)	(1.00491202, 1.0512711)	0
		sphingomyelin (d18:2/24:1, d18:1/24:2)*	1.01035	(1.0, 1.04164376)	(1.0, 1.02829285)	0
		taurochenodeoxycholic acid 3-sulfate	1.10517	(1.0, 1.22140276)	(1.02020134, 1.18530485)	0
		taurohyocholate*	1.03045	(1.0, 1.11627807)	(1.01298356, 1.06247384)	0
	Cox AUC=0.695	1-palmitoyl-2-stearoyl-GPC (16:0/18:0)	1.0006	(1.0, 1.39598464)	(1.0, 1.14636951)	0
